# Supplementary material for: Phase-related differences in egg production of the migratory locust regulated by differential oosorption through microRNA-34 targeting activinβ
Source: PLoS Genet. 2021 Jan 6;17(1):e1009174. doi: 10.1371/journal.pgen.1009174 (PMC7787450; doi:10.1371/journal.pgen.1009174)
Supplement: S1 Dataset — (XLSX) [file pgen.1009174.s004.xlsx]

## Sheet: GTO UP
Gene ID	GTO-1	GTO-2	GTO-3	STO-1	STO-2	STO-3	Log2FC(GTO/STO)	P value	Gene Name
LOCMI00582	9.82758	30.8304	60.9411	1.53767	1.67181	0	4.98441	0.0458336	Gram-negative bacteria binding protein 3
LOCMI16458	8.75046	4.33695	2.70498	0.564255	0.159008	0	4.44857	0.0251706	Activinβ
LOCMI16206	481.368	432.585	1341.97	79.3551	37.1683	4.19865	4.22396	0.0370403	Cytochrome P450 307a1
LOCMI00790	222.841	142.561	325.27	24.4797	11.4458	4.53858	4.09328	0.00758425	Cholesterol desaturase daf-36
LOCMI05839	20.6015	42.8822	80.2912	3.10438	0.742403	5.19153	3.99162	0.0324701	PI-PLC X domain-containing protein DDB_G0269228
LOCMI12156	95.7673	31.4076	165.3	3.07813	7.19499	10.5858	3.80958	0.0397686	Calmodulin
LOCMI14214	271.231	233.924	420.001	25.0897	12.3512	29.3963	3.79098	0.00370969	Serpin family Serpin, conserved site Serpin domain
LOCMI16491	26.7874	47.4787	114.795	2.44622	4.04114	7.65583	3.74067	0.0467962	Probable nuclear hormone receptor HR3
LOCMI09335	29.4311	24.4988	61.8831	6.35683	3.02978	0	3.62505	0.0201904	Probable small nuclear ribonucleoprotein G
LOCMI03093	8.11771	6.75517	16.6459	1.07161	0.753206	0.840702	3.56372	0.0180031	Protein 5NUC
LOCMI15548	1012.24	1692	1788.19	112.143	276.395	0.317593	3.53018	0.00299909	Esterase FE4
LOCMI17354	5380.52	7776.69	1106.17	664.243	568.273	42.3935	3.48385	0.0458934	Heat shock protein 83
LOCMI14090	1.04631	5.50971	7.47388	0.741863	0.505897	0.134816	3.34307	0.0459468	GK20553
LOCMI15492	1834.94	3411.96	924.13	248.437	201.498	166.918	3.32251	0.0317771	Heat shock 70 kDa protein cognate 3
LOCMI05284	18.3897	22.0363	12.6509	1.93466	3.58826	0	3.26459	0.00279898	Protein roadkill
LOCMI03915	68.5351	122.235	122.391	17.7205	13.6361	1.96714	3.23228	0.00366146	Meteorin-like protein
LOCMI17199	33.6305	26.5685	26.237	1.9106	1.26735	6.85973	3.10621	0.0005207	Probable chitinase 2
LOCMI14500	8.35049	5.37304	7.29801	0.503482	1.95267	0	3.09739	0.00207242	Amidophosphoribosyltransferase
LOCMI03178	71.8799	53.5654	115.917	8.43691	16.3127	3.49443	3.09518	0.00985696	TCDD-inducible poly [ADP-ribose] polymerase
LOCMI15710	327.293	473.8	570.374	75.9528	79.8858	18.4452	2.97621	0.00277746	Glutathione S-transferase 1, isoform D
LOCMI17468	30.5204	28.1404	58	10.4114	4.84898	0.561416	2.88233	0.0141199	BTB/POZ domain-containing protein 19
LOCMI17433	7.9016	6.00945	4.775	0.603523	1.94134	0	2.8763	0.00373236	Odorant receptor Or2
LOCMI01790	33.7651	13.7732	52.8944	8.12139	2.43705	3.19523	2.86834	0.0324374	5'-nucleotidase
LOCMI02690	1089.62	949.099	595.496	155.831	171.936	72.6825	2.71768	0.00385845	40S ribosomal protein S15a
LOCMI00042	146.282	243.804	162.195	5.56621	43.9074	41.615	2.60006	0.00462934	Rho-related BTB domain-containing protein 1
LOCMI00260	4.19381	5.06114	4.66112	0.102602	0.207947	2.03524	2.56861	0.00232801	Ankyrin repeat domain-containing protein 2
LOCMI07378	5.9196	8.56955	17.2768	3.03691	1.55774	1.17482	2.46097	0.033665	Solute carrier family 23 member 1
LOCMI03536	3356.57	3943.53	7529.73	1016.75	1631.07	51.4443	2.45786	0.0215382	Lysosomal alpha-mannosidase
LOCMI15523	121.534	102.196	273.039	34.1544	47.4567	13.1016	2.39094	0.035615	Putative uncharacterized protein
LOCMI13426	255.08	201.598	310.934	65.3646	50.0383	31.6473	2.38407	0.00165934	Protein canopy homolog 2
LOCMI01518	212.44	148.671	269.219	27.2564	69.2495	25.7568	2.36612	0.00540583	Cartilage oligomeric matrix protein
LOCMI16010	466.727	505.359	719.731	106.211	136.53	85.8112	2.36438	0.00237676	Synaptic vesicle membrane protein VAT-1 homolog-like
LOCMI03665	50.9199	25.1239	30.0962	18.9094	0.406336	2.79382	2.26323	0.0230616	tRNA (uracil-5-)-methyltransferase homolog A
LOCMI12941	349.787	326.499	189.057	84.2584	92.3276	3.98347	2.26072	0.00828717	Protein unc-93 homolog A
LOCMI00298	17.2415	6.4088	9.36141	2.85179	3.22386	0.869752	2.24885	0.02936	26S proteasome non-ATPase regulatory subunit 10
LOCMI05853	6.50692	11.894	17.4613	3.19573	3.0003	1.35248	2.2482	0.021307	Putative GTP cyclohydrolase 1 type 2 Nif3l1
LOCMI00404	498.566	452.634	251.161	95.2634	113.626	46.1476	2.23709	0.00794991	Endoplasmin
LOCMI16525	61.5366	75.3593	109.981	9.36691	9.71888	34.5244	2.20321	0.00898763	Nocturnin
LOCMI14182	5.63674	4.96663	13.9628	0.696706	2.67428	1.98533	2.19736	0.0479116	Leukocyte elastase inhibitor
LOCMI14555	94.9893	126.544	212.074	48.7728	44.1898	4.87808	2.14788	0.0205146	Solute carrier family 52, riboflavin transporter, member 3
LOCMI01674	650.985	754.45	499.215	244.912	121.98	75.2187	2.10705	0.002786	60S ribosomal protein L3
LOCMI04836	1027.4	1083.71	601.488	239.018	73.097	325.286	2.0894	0.00750729	60S ribosomal protein L19
LOCMI10918	141.559	122.341	209.034	52.9913	32.652	29.7301	2.03533	0.00599291	Facilitated trehalose transporter Tret1
LOCMI17185	827.126	627.684	958.902	107.364	103.296	382.02	2.02593	0.00519824	Chitinase-like protein Idgf4
LOCMI02422	30.0725	34.9695	43.9633	13.2068	12.6891	1.46515	1.9942	0.00410753	Ribosomal L1 domain-containing protein 1
LOCMI08895	44.0279	67.7586	82.7132	17.0586	14.9214	16.8718	1.99329	0.00630954	Cryptochrome-1
LOCMI07104	700.644	557.749	1165.18	236.044	211.527	163.219	1.98838	0.0153472	Mesencephalic astrocyte-derived neurotrophic factor homolog
LOCMI15526	192.411	205.795	181.735	62.5466	71.9951	12.218	1.98245	0.000942469	O-acetyl-ADP-ribose deacetylase 1
LOCMI09659	191.209	260.702	445.367	78.5921	60.3035	93.8604	1.94674	0.0221217	PREDICTED: mediator of DNA damage checkpoint protein 1-like isoform X1
LOCMI10520	106.368	86.3483	229.647	43.2016	42.6166	24.1757	1.94106	0.0413917	Adenosine 3'-phospho 5'-phosphosulfate transporter 2
LOCMI00412	35.7169	38.3609	54.4504	14.5005	14.143	5.66157	1.90559	0.00428815	Multidrug resistance-associated protein 4
LOCMI07113	157.642	108.64	304.821	63.6944	83.0826	8.20104	1.88169	0.0463728	Multidrug resistance-associated protein 4
LOCMI00700	42.3757	33.1309	51.0973	12.8156	10.3839	11.9432	1.84903	0.002166	Delta(24)-sterol reductase
LOCMI04895	293.476	282.47	213.367	85.84	100.941	32.9111	1.84511	0.0021315	Peptidyl-prolyl cis-trans isomerase FKBP4
LOCMI01605	216.97	174.964	191.803	100.507	40.7996	23.154	1.82757	0.00305446	Dolichyl-diphosphooligosaccharide--protein glycosyltransferase subunit DAD1
LOCMI13010	123.452	113.603	266.444	50.678	55.1759	37.2749	1.81468	0.036461	Cytidine deaminase
LOCMI17294	91.0048	108.62	67.985	22.1376	33.5309	20.5874	1.81121	0.00343779	U4/U6.U5 tri-snRNP-associated protein 1
LOCMI05622	454.914	392.391	592.98	174.353	141.394	105.239	1.77451	0.00278301	Probable protein disulfide-isomerase A6
LOCMI02883	8.15609	5.51128	11.3105	2.57759	0.519043	4.29514	1.75666	0.0213951	Protein IMPACT
LOCMI09249	1215.46	957.047	1684.22	412.15	465.589	266.303	1.75324	0.00747812	Protein disulfide-isomerase A3
LOCMI15527	133.502	154.769	95.7695	51.2393	51.1277	12.5022	1.74127	0.00703852	Zinc finger, CCHC-type
LOCMI00169	774.848	1099.27	1052.83	399.39	335.628	143.028	1.73703	0.00291092	Galactosylgalactosylxylosylprotein 3-beta-glucuronosyltransferase 3
LOCMI05600	233.964	197.108	314.997	70.6211	90.6789	62.5335	1.73688	0.00413624	DnaJ homolog subfamily B member 11
LOCMI07550	30.3595	25.6367	58.005	10.9032	10.8099	12.5207	1.73556	0.029094	Phosphoacetylglucosamine mutase
LOCMI04068	11.8889	8.07571	11.675	2.84903	5.57634	1.11886	1.72903	0.00737438	Putative nuclease HARBI1
LOCMI08875	7.43338	6.73564	8.54585	3.19461	3.6575	0	1.72902	0.00695734	Dipeptidyl aminopeptidases/acylaminoacyl-peptidases
LOCMI08769	1043.2	891.249	1238.72	390.543	278.056	290.964	1.72547	0.00114571	Peptidyl-prolyl cis-trans isomerase B
LOCMI05096	29.7303	30.0648	39.8793	10.3224	11.5971	8.59082	1.70793	0.0012907	NFX1-type zinc finger-containing protein 1
LOCMI13685	78.1817	89.7027	97.508	33.3812	44.0255	4.35221	1.69868	0.00477171	Rhotekin-2
LOCMI15491	1226.7	1066.62	924.711	381.707	428.68	188.439	1.68787	0.00145771	Endoplasmin
LOCMI16251	85.2187	131.607	142.224	91.0514	20.8888	0	1.68145	0.0325242	Glutathione peroxidase
LOCMI13333	183.835	173.503	120.145	83.5819	66.772	0.541581	1.6619	0.0137799	Serine proteinase stubble
LOCMI00611	1346.06	922.996	1331.94	507.406	442.523	188.294	1.66161	0.00418952	Calreticulin
LOCMI00306	44.228	26.0334	19.8808	8.94484	8.88912	11.0552	1.64167	0.024905	Charged multivesicular body protein 5
LOCMI04417	502.884	433.39	486.404	227.308	195.209	34.1863	1.63928	0.00352738	Ran-specific GTPase-activating protein
LOCMI04623	35.9497	56.4863	21.4714	14.0511	17.9355	4.75685	1.6323	0.0387015	Transcription activator BRG1
LOCMI05984	21.9229	23.4669	23.9427	11.6938	9.98911	0.805914	1.62432	0.00522944	Transmembrane protease serine 5
LOCMI07861	50.9509	46.0129	15.8046	17.9935	11.3123	7.28094	1.62397	0.0451314	LanC-like protein 3
LOCMI02613	1619.34	1474.24	1664.69	359.528	570.68	613.986	1.62358	0.000193742	60S ribosomal protein L4
LOCMI07721	5.50784	7.10726	10.7351	2.80592	2.88675	1.95167	1.61097	0.0146362	Peroxisomal membrane protein PMP34
LOCMI05007	5.18941	3.52072	6.55451	1.67203	1.15888	2.17145	1.60951	0.0104225	Proteasome subunit beta type-2
LOCMI16304	258.805	369.311	118.91	85.3018	102.588	56.9896	1.60908	0.0427512	Heat shock 70 kDa protein 4L
LOCMI07168	33.7068	34.8616	41.8055	20.7086	0	15.6224	1.60313	0.0106922	General transcription factor IIH subunit 5
LOCMI10309	27.0908	20.1097	31.2425	11.6078	12.4508	1.83686	1.59894	0.0102239	Sister chromatid cohesion protein DCC1
LOCMI06880	29.0834	26.1927	18.496	10.4477	8.56103	5.38226	1.59672	0.00458942	PDZ domain-containing protein 2
LOCMI09981	242.563	243.477	138.152	83.9799	93.8364	29.1217	1.59279	0.0130524	Stress-induced-phosphoprotein 1
LOCMI14720	377.065	327.815	470.38	201.723	162.952	26.6913	1.58639	0.00901596	Multifunctional protein ADE2
LOCMI02554	240.664	244.419	257.108	120.732	107.743	19.7014	1.58042	0.00342769	Proteasome subunit alpha type-7-1
LOCMI14066	218.752	199.859	278.404	47.9215	61.1341	125.358	1.57213	0.00508155	Innexin inx3
LOCMI15444	37.4481	38.5337	33.9407	15.8957	13.439	7.82019	1.56486	0.000464084	Double-stranded RNA-binding domain
LOCMI07265	345.007	308.003	706.798	167.139	132.866	161.722	1.55829	0.0394716	Probable signal peptidase complex subunit 2
LOCMI09621	87.45	80.8116	109.571	37.9658	39.5452	18.6685	1.53042	0.00264114	Cytosolic non-specific dipeptidase
LOCMI14719	130.312	86.7915	136.618	64.4348	54.6513	5.55712	1.50481	0.0167929	Amidophosphoribosyltransferase
LOCMI00111	16.7268	15.8644	8.48076	6.98617	5.07891	2.4417	1.50143	0.0195346	Ubiquitin carboxyl-terminal hydrolase isozyme L3
LOCMI08528	4098.99	3347.94	2718.27	1840.13	1374.51	426.246	1.48128	0.00978143	60S ribosomal protein L13
LOCMI15493	925.409	930.988	1421.87	380.335	520.351	274.361	1.48022	0.00869996	Heat shock 70 kDa protein cognate 3
LOCMI15906	2389.41	1371.32	1940.66	1323.32	697.969	22.9037	1.47978	0.0315082	D-beta-hydroxybutyrate dehydrogenase, mitochondrial
LOCMI07931	199.505	173.344	186.773	89.9073	79.6401	31.2649	1.47861	0.00182288	RWD domain-containing protein 1
LOCMI08143	403.789	261.717	293.41	214.155	122.925	8.10443	1.47404	0.0248583	Microsomal glutathione S-transferase 3
LOCMI00131	209.012	166.397	295.679	104.435	87.6583	51.6412	1.46119	0.0128395	Proteasome subunit alpha type-4
LOCMI12007	25.935	26.912	51.1485	13.5655	10.1701	14.1285	1.45762	0.0286829	Ubiquitin-fold modifier 1
LOCMI04006	207.068	159.975	210.688	140.693	58.085	11.9504	1.45502	0.0203648	60S ribosomal protein L17
LOCMI03007	34.6159	32.9758	44.1387	20.0871	12.3932	8.37772	1.45133	0.0042272	Putative ankyrin repeat protein RF_0381
LOCMI15543	12.1381	14.6641	23.3744	7.32772	5.62346	5.4244	1.44923	0.0187075	ATP-binding cassette sub-family G member 2
LOCMI15147	1652.14	1829.95	1330.88	516.442	670.905	575.49	1.44903	0.0013252	cathepsin L
LOCMI09526	18.1115	20.2403	9.00107	9.41605	6.70451	1.22381	1.44899	0.0380567	Evolutionarily conserved signaling intermediate in Toll pathway, mitochondrial
LOCMI13955	153.061	131.039	122.278	28.9561	56.5191	64.389	1.43917	0.0018746	Protein croquemort
LOCMI02940	326.458	273.033	410.262	164.17	141.875	66.7426	1.43758	0.0064352	Proteasome subunit alpha type-5
LOCMI00849	44.1662	56.2056	98.7718	27.548	24.123	22.4811	1.42525	0.0331993	PREDICTED: putative peptidyl-tRNA hydrolase PTRHD1-like
LOCMI14194	226.867	132.849	311.629	107.163	92.1482	50.7451	1.4248	0.0304927	UMP-CMP kinase
LOCMI05823	33.0454	16.8876	20.0838	9.83812	14.0824	2.25085	1.41971	0.0362615	Dolichyldiphosphatase 1
LOCMI03684	104.763	120.793	143.048	24.6173	76.9748	37.8084	1.40283	0.00827127	Putative helicase mov-10-B.1
LOCMI13563	200.612	238.988	234.72	119.648	94.6258	41.9031	1.39629	0.00289419	28S ribosomal protein S11, mitochondrial
LOCMI13438	2199.88	1757.65	3294.9	940.88	968.063	854.809	1.39184	0.0154587	Protein disulfide-isomerase
LOCMI15513	905.181	996.917	860.731	329.383	279.082	447.274	1.38789	0.000441279	DnaJ protein homolog 1
LOCMI06954	28.9537	34.0695	20.4984	15.266	11.1672	5.51658	1.38634	0.0120586	Sialin
LOCMI06960	56.7428	59.6288	68.4258	28.5884	37.2275	4.98917	1.38402	0.0103708	Protein kintoun
LOCMI08614	84.7119	88.1372	121.293	44.6763	55.855	13.2249	1.37057	0.0127019	GDP-mannose 4,6 dehydratase
LOCMI10490	13.6449	13.8049	10.759	7.24828	6.96508	0.588693	1.36811	0.0154515	Homeodomain-like
LOCMI10165	3.02595	5.80436	3.44186	1.81025	2.75741	0.196082	1.36522	0.0469136	Dynein heavy chain 5, axonemal
LOCMI06097	5.20727	4.80028	8.65839	3.4207	3.5463	0.290428	1.36288	0.0395144	Putative uncharacterized protein GLEAN_10562
LOCMI08382	44.3177	45.897	62.2007	22.6007	19.9782	16.9749	1.35574	0.00323835	Sn1-specific diacylglycerol lipase alpha
LOCMI15716	424.978	365.455	268.499	186.637	151.469	76.6835	1.35216	0.00924897	sigma glutathione S-transferase
LOCMI09640	280.472	241.169	431.05	135.78	115.21	123.359	1.34762	0.0147742	Proteasome subunit beta type-2
LOCMI14590	1523.77	1033.36	612.052	652.247	429.023	164.05	1.3476	0.0492195	60S ribosomal protein L8
LOCMI00164	1207.97	1194.5	691.892	679.885	305.336	230.841	1.34743	0.0231174	60S ribosomal protein L35a
LOCMI04940	242.272	215.057	385.533	139.653	125.246	66.6753	1.34596	0.0205818	Spermidine synthase
LOCMI17058	219.911	196.547	332.14	136.026	112.176	46.3674	1.34558	0.0191071	Probable small nuclear ribonucleoprotein Sm D2
LOCMI06754	126.209	114.02	113.743	65.1645	65.459	8.76555	1.34452	0.0103481	Putative ribosomal RNA methyltransferase NOP2
LOCMI00825	33.9404	35.1325	34.7719	22.8013	13.1884	5.03414	1.33989	0.00762027	PAX3- and PAX7-binding protein 1
LOCMI13338	83.2744	80.6766	148.772	38.5648	56.4896	28.5944	1.33864	0.0283022	Retinol dehydrogenase 11
LOCMI09100	264.244	177.534	261.03	135.517	115.108	28.3026	1.33324	0.0156353	Putative RNA polymerase II transcriptional coactivator
LOCMI09333	145.246	94.9042	100.806	71.9703	56.8128	6.75779	1.33086	0.0269024	Protein BCCIP homolog
LOCMI10597	92.6411	83.5124	59.4235	45.9855	42.6969	5.25826	1.32638	0.0225132	Cyclic AMP response element-binding protein A
LOCMI05948	265.608	226.226	510.625	136.756	132.047	131.213	1.32541	0.0434942	Eukaryotic translation initiation factor 3 subunit G
LOCMI05529	12.2356	13.4143	11.2825	6.20388	7.03081	1.53405	1.32234	0.00766273	DNA ligase 1
LOCMI03570	32.279	24.0275	30.9304	17.4397	10.5846	6.88665	1.32126	0.00608577	Uncharacterized protein C1orf53
LOCMI11649	43.9294	89.3769	64.7517	28.4903	23.6747	27.2935	1.31765	0.0201358	Thioredoxin-like protein 4A
LOCMI07989	177.981	181.257	357.349	122.305	123.078	42.5112	1.3156	0.0464083	Nascent polypeptide-associated complex subunit alpha
LOCMI14420	506.388	465.437	673.237	343.286	265.854	53.4593	1.31193	0.0190527	Dolichyl-diphosphooligosaccharide--protein glycosyltransferase 48 kDa subunit
LOCMI02041	97.1631	130.513	146.766	68.5945	82.5487	0	1.30883	0.0322518	Probable phosphomannomutase
LOCMI04819	57.8786	46.9886	94.3993	29.0775	26.1672	25.3839	1.30534	0.0256926	FUN14 domain-containing protein 2
LOCMI15782	111.636	95.1534	209.106	63.194	63.9093	41.7374	1.30056	0.042909	Choline-phosphate cytidylyltransferase B
LOCMI14819	92.3561	63.1202	116.27	54.3129	42.1099	13.956	1.2998	0.0253462	Probable 39S ribosomal protein L23, mitochondrial
LOCMI04618	30.9222	28.2439	26.8652	14.7357	16.3841	4.01655	1.2919	0.00694349	Uncharacterized protein CG1785
LOCMI11244	68.4538	102.963	46.2374	35.3428	43.9725	9.75851	1.28897	0.0460778	Activator of 90 kDa heat shock protein ATPase homolog 1
LOCMI07639	28.7677	29.739	47.8633	15.9333	16.6143	11.0013	1.28838	0.0157881	Protein UXT homolog
LOCMI03685	105.356	125.627	109.828	30.4402	38.1749	71.4108	1.28328	0.00437612	Nuclear transcription factor Y subunit beta
LOCMI14671	247.644	204.805	266.053	98.0686	120.38	77.0916	1.28164	0.00153109	26S protease regulatory subunit 7
LOCMI16359	119.299	100.817	142.5	58.3543	54.6785	36.2318	1.28057	0.00342152	Acetyl-CoA acetyltransferase, cytosolic
LOCMI10595	17.1273	12.8078	13.0525	8.0131	8.63006	1.07891	1.27837	0.0197527	Phosphomevalonate kinase
LOCMI11490	13.0882	17.6077	14.7053	3.09525	6.6641	8.99114	1.2758	0.007408	Putative helicase mov-10-B.1
LOCMI11349	462.033	371.55	378.617	212.109	258.672	29.8934	1.27568	0.0174778	La protein-like protein
LOCMI05106	475.944	454.367	741.213	288.761	256.303	145.574	1.27516	0.0163188	Eukaryotic translation initiation factor 4E
LOCMI06918	34.9866	30.24	30.3895	15.849	11.1522	12.5369	1.27401	0.000432266	Ubiquitin domain-containing protein UBFD1
LOCMI15085	7.63138	16.1795	9.6672	6.26061	5.29643	2.29752	1.27286	0.0413488	Zinc finger protein 264
LOCMI00466	3.902	4.3981	6.84755	3.51292	2.1949	0.561187	1.27279	0.0383613	Proteasome subunit beta type-1
LOCMI09624	184.143	191.418	183.712	91.3029	110.549	30.3829	1.26797	0.0054621	Leucine-rich repeat-containing protein 59
LOCMI03497	63.1614	60.299	30.2962	26.6628	25.4995	11.7397	1.26671	0.0302503	Hsp90 co-chaperone Cdc37
LOCMI12443	12.7978	13.5862	18.0865	9.45573	7.70291	1.36475	1.2635	0.0215479	Transmembrane protein 234 homolog
LOCMI02796	244.491	214.15	160.118	102.403	105.321	50.6601	1.25986	0.00839663	DDRGK domain-containing protein 1
LOCMI14991	121.698	101.543	102.429	57.5705	52.1814	26.5641	1.25646	0.00277523	26S proteasome non-ATPase regulatory subunit 4
LOCMI14207	570.663	618.868	957.59	315.659	291.387	292.635	1.25492	0.0135329	Transmembrane emp24 domain-containing protein
LOCMI07713	20.6812	22.6066	32.5191	15.4802	13.8231	2.56973	1.24999	0.0276635	Origin recognition complex subunit 4
LOCMI16041	473.204	563.526	819.753	321.287	267.937	192.6	1.24766	0.0157221	Very-long-chain enoyl-CoA reductase
LOCMI13514	300.932	246.281	305.283	155.869	127.28	76.9052	1.24348	0.00267729	Multiple coagulation factor deficiency protein 2 homolog
LOCMI03964	49.0542	32.0693	59.9716	21.6061	22.7991	15.2364	1.24228	0.0162486	Protein AATF
LOCMI15804	338.295	216.293	252.776	165.448	132.668	43.2215	1.24202	0.0195318	Cytochrome b-c1 complex subunit 2, mitochondrial
LOCMI08569	21.0922	31.7145	24.7205	10.7682	9.11737	12.9063	1.24136	0.00536	Putative uncharacterized protein GLEAN_08384
LOCMI14696	193.719	182.768	329.343	124.253	105.884	68.6634	1.24014	0.0265141	Dolichol-phosphate mannosyltransferase subunit 1
LOCMI11426	379.28	332.493	232.368	109.72	140.802	149.639	1.23842	0.00786473	Translocation protein SEC62
LOCMI11660	506.091	398.356	663.244	200.543	218.29	245.638	1.23836	0.00908166	GTP-binding protein SAR1b
LOCMI14937	135.923	116.769	84.9547	37.2553	49.9589	55.9529	1.23782	0.00749232	Clathrin light chain
LOCMI10667	336.455	262.916	435.657	200.717	164.16	74.2276	1.23703	0.0168682	Electron transfer flavoprotein subunit beta
LOCMI06906	4.24734	5.37952	7.08542	3.92616	2.57182	0.604326	1.23455	0.0325293	Nck-associated protein 5
LOCMI15464	137.945	122.284	77.8571	65.6979	53.3406	25.0226	1.23071	0.020229	Protein LTV1 homolog
LOCMI01319	8.90416	7.112	10.5909	5.48249	4.73176	1.12555	1.23041	0.0193529	Cleavage stimulation factor subunit 3
LOCMI11286	41.3435	48.5619	67.3512	21.8049	26.8214	18.6926	1.22404	0.0104286	Eukaryotic translation initiation factor 3 subunit L
LOCMI00230	1731.13	1281.73	2595.25	963.861	725.265	713.163	1.22311	0.0267034	Translocon-associated protein subunit delta
LOCMI12147	402.68	475.897	791	291.445	242.181	182.334	1.22153	0.0306822	60S ribosomal protein L12
LOCMI10150	40.504	38.9197	31.235	17.1637	16.5194	13.8486	1.21916	0.00113887	General transcription factor IIF subunit 1
LOCMI10823	64.4573	84.2387	47.7574	33.1995	31.1944	20.0403	1.21829	0.0149478	GPN-loop GTPase 1
LOCMI16737	977.404	1017.75	642.854	357.682	665.586	112.266	1.21608	0.0329461	MAP kinase-interacting serine/threonine-protein kinase 1
LOCMI05568	266.435	255.835	331.054	151.397	124.135	92.3946	1.21367	0.00254184	Vesicle-trafficking protein SEC22b-B
LOCMI08741	9.82347	14.5189	16.6261	5.04572	9.81846	2.80704	1.21311	0.0272527	Coiled-coil domain-containing protein lobo homolog
LOCMI03163	16.4273	20.943	22.4299	10.5256	11.6425	3.67714	1.21025	0.0105979	Transient receptor potential cation channel protein painless
LOCMI08016	99.6167	123.403	69.736	54.0051	49.1393	23.4342	1.20966	0.019113	Cysteine and histidine-rich domain-containing protein
LOCMI06854	113.197	164.991	70.8038	30.9941	50.4199	69.7826	1.20677	0.0443592	Cysteine-rich motor neuron 1 protein
LOCMI15032	226.126	222.935	87.066	78.3868	82.1065	71.9393	1.20576	0.0461106	DNA topoisomerase 1
LOCMI09802	11.6609	19.6983	19.4413	7.37863	9.30026	5.37695	1.20368	0.0144419	Cytosolic carboxypeptidase 1
LOCMI10439	268.119	284.732	169.741	130.415	118.998	64.5441	1.20261	0.0149251	DNA-directed RNA polymerases I, II, and III subunit RPABC5
LOCMI11982	120.3	118.952	161.32	52.0734	50.2812	71.9396	1.20054	0.00415806	PREDICTED: ubiquitin-like modifier-activating enzyme 5-like
LOCMI08345	114.258	112.085	191.43	76.9797	70.6909	34.2928	1.19907	0.0275107	Uroporphyrinogen decarboxylase
LOCMI04278	25.4121	30.8496	13.7223	10.9201	15.601	3.96952	1.19866	0.0481344	ATP-dependent RNA helicase DDX54
LOCMI06643	47.4621	53.3149	100.805	21.0439	27.4788	39.3255	1.19828	0.0495635	Mannose-1-phosphate guanyltransferase beta
LOCMI15908	58.853	39.0098	64.6492	23.4437	37.3749	10.0105	1.19813	0.0254433	Isocitrate dehydrogenase [NADP], mitochondrial
LOCMI00788	490.485	430.701	459.662	276.772	169.974	155.9	1.19617	0.00172778	Proteasome subunit beta type-4 (Fragment)
LOCMI15713	18.8857	23.9294	24.7461	16.5293	8.64091	4.42926	1.19062	0.0169301	Glutathione S-transferase theta-1
LOCMI05611	472.887	398.829	634.666	285.914	214.522	161.412	1.18651	0.0114832	Signal peptidase complex catalytic subunit SEC11C
LOCMI12700	64.3782	78.6633	60.9746	33.0589	31.941	24.7576	1.18458	0.00158803	SAP30-binding protein
LOCMI07473	81.0568	60.5999	102.649	45.4226	52.2179	10.0805	1.18139	0.0315462	Mevalonate kinase
LOCMI11763	493.532	450.56	874.837	303.119	312.157	187.255	1.18046	0.0368617	Translocon-associated protein subunit alpha
LOCMI06570	184.73	164.397	252.628	126.805	102.339	36.6573	1.17883	0.0208768	Density-regulated protein
LOCMI06153	72.1276	69.9605	50.7779	30.278	29.4915	25.4327	1.17863	0.00333767	General transcription factor IIF subunit 1
LOCMI09531	32.0044	18.5466	24.6785	10.7005	12.4054	10.1683	1.1769	0.0119826	Transcription factor TFIIIB
LOCMI06992	10.3713	11.1678	9.55817	5.33221	6.08902	2.3491	1.17522	0.00470303	DNA ligase 1
LOCMI05642	1733.49	2163.07	901.748	682.549	925.03	517.311	1.17514	0.0418083	40S ribosomal protein S23
LOCMI01891	15.2758	13.9712	8.58197	5.41756	6.39977	4.95238	1.17363	0.0142261	Immunoglobulin-binding protein 1
LOCMI02419	280.005	228.918	288.575	179.663	126.008	48.6476	1.17043	0.0125738	Proteasome subunit alpha type-3
LOCMI07650	225.865	191.147	352.567	156.894	129.548	55.8021	1.16904	0.0343636	Eukaryotic translation initiation factor 3 subunit K
LOCMI12687	2.26991	2.7113	3.40992	1.96205	1.09429	0.684063	1.16567	0.0183263	Fas apoptotic inhibitory molecule 1
LOCMI17170	158.63	327.557	316.674	158.881	65.8721	133.345	1.1648	0.0363344	Chitinase-like protein Idgf4
LOCMI01152	57.449	51.8611	42.8896	23.5406	32.3142	12.0572	1.16423	0.00890585	Bifunctional glutamate/proline--tRNA ligase
LOCMI00311	19.5434	14.4707	21.4667	9.36279	7.84853	7.5535	1.1637	0.00452283	Developmentally-regulated GTP-binding protein 2
LOCMI16793	113.481	74.8765	125.651	68.1906	45.6612	26.7458	1.15923	0.0204891	U6 snRNA-associated Sm-like protein LSm3
LOCMI06901	206.707	171.576	182.699	103.433	125.205	22.6159	1.15881	0.0174304	Apoptosis-inducing factor 1, mitochondrial
LOCMI07064	155.592	137.482	171.428	88.0337	97.1845	23.3746	1.15499	0.0138524	Saccharopine dehydrogenase-like oxidoreductase
LOCMI08914	117.294	138.089	209.673	113.327	65.4888	30.0469	1.15485	0.0409531	Carbohydrate sulfotransferase 11
LOCMI01611	98.4441	85.8838	139.282	43.2217	42.9474	59.2285	1.15425	0.0124973	26S protease regulatory subunit 4
LOCMI15702	38.3984	25.8611	20.3544	18.98	11.6966	7.38965	1.15238	0.0350362	Glutathione S-transferase theta-1
LOCMI00842	306.306	287.179	216.678	145.836	162.422	56.3374	1.15191	0.0127506	Ribosome biogenesis regulatory protein homolog
LOCMI17342	349.007	277.29	439.67	245.523	185.919	48.6326	1.15084	0.0297558	Splicing factor U2af 38 kDa subunit
LOCMI01852	19.0317	22.528	30.4836	6.79596	11.8885	13.7928	1.14943	0.0147795	Cysteine-rich secretory protein 2
LOCMI11288	258.684	238.175	281.189	142.364	119.971	88.6015	1.14865	0.00101663	Protein phosphatase inhibitor 2
LOCMI02969	14.4909	12.9455	20.9817	9.17926	9.42779	3.3116	1.14339	0.0247681	Translation initiation factor eIF-2B subunit gamma
LOCMI02939	54.9011	54.8975	69.3542	28.243	26.5916	26.5315	1.13869	0.00127703	Lipoma HMGIC fusion partner-like 3 protein
LOCMI17198	46.1638	35.6073	34.6243	19.9039	21.5213	11.4709	1.1378	0.00593626	Splicing factor 45
LOCMI01417	255.874	212.115	340.342	155.064	121.741	90.884	1.13646	0.0124315	Proteasome subunit beta type-5
LOCMI05658	543.465	517.449	795.436	380.169	401.967	63.5799	1.13422	0.0374519	Dolichyl-diphosphooligosaccharide--protein glycosyltransferase subunit 2
LOCMI06538	16.9723	21.2855	23.4351	11.5596	13.1239	3.45854	1.13238	0.0172105	Transient receptor potential cation channel protein painless
LOCMI06409	138.159	114.295	205.452	80.0715	77.1611	52.7037	1.1251	0.0223666	DNA-directed RNA polymerase I subunit RPA12
LOCMI06065	263.688	243.37	384.302	144.272	160.604	104.266	1.12341	0.013444	Eukaryotic translation initiation factor 3 subunit B
LOCMI09216	399.999	395.301	473.159	179.673	118.7	284.474	1.12189	0.00691823	Eukaryotic translation initiation factor 2 subunit 2
LOCMI02784	12.5608	10.8776	5.44095	4.81859	5.4242	3.02863	1.12172	0.0416352	OTU domain-containing protein 6B
LOCMI16161	5.16366	9.42662	6.27855	4.56147	2.73972	2.29687	1.12053	0.0304467	Cytochrome P450 4C1
LOCMI12913	194.602	182.184	257.632	101.602	112.171	79.0531	1.11539	0.00542097	Hydroxysteroid dehydrogenase-like protein 2
LOCMI02056	149.417	126.16	187.288	88.9087	54.8257	69.9624	1.11503	0.00755287	26S proteasome non-ATPase regulatory subunit 8
LOCMI06703	89.5812	73.4812	95.1243	52.0653	41.8846	25.3238	1.11414	0.00514702	Thioredoxin domain-containing protein 9
LOCMI12951	2149.49	1921.29	2811.52	1263.33	1630.39	286.069	1.11396	0.0312819	RNA-binding protein squid
LOCMI03460	295.984	233.001	286.417	175.722	123.088	78.1918	1.11294	0.0065417	Huntingtin-interacting protein K
LOCMI10960	266.956	224.481	389.064	146.128	135.333	126.108	1.11128	0.0168647	Signal peptidase complex subunit 3
LOCMI06122	135.513	103.172	109.63	71.9069	66.6031	22.9951	1.10881	0.0137875	Cytochrome c oxidase assembly protein COX16 homolog, mitochondrial
LOCMI15205	1530.33	1416.98	695.562	650.03	445.7	593.696	1.10854	0.0361545	60S ribosomal protein L38
LOCMI00049	45.5559	42.2709	50.6513	27.3719	36.5643	0.326428	1.10761	0.0453296	General substrate transporter Major facilitator superfamily domain, general substrate transporter Major facilitator superfamily domain
LOCMI14071	103.941	86.5834	132.278	73.3373	65.748	10.8151	1.10665	0.0362283	Aminoacyl tRNA synthase complex-interacting multifunctional protein 1
LOCMI14604	261.164	234.142	305.167	183.759	142.411	45.555	1.10662	0.0178584	Adenine phosphoribosyltransferase
LOCMI15130	25.0146	31.3359	47.5768	19.5081	21.8018	7.07029	1.10309	0.042513	Cap-specific mRNA (nucleoside-2'-O-)-methyltransferase 2
LOCMI17155	60.5579	41.5586	80.0917	37.6511	36.5346	10.8089	1.10015	0.0420263	Aryl hydrocarbon receptor nuclear translocator-like protein 1
LOCMI09092	193.482	147.743	174.307	124.364	92.8019	23.3284	1.10006	0.0242236	Protein DJ-1
LOCMI00666	25.1591	21.3153	21.7347	16.907	11.2347	3.73533	1.09745	0.0194932	PAX3- and PAX7-binding protein 1
LOCMI02514	241.906	234.852	144.901	125.274	127.238	38.5247	1.09492	0.0307993	LDLR chaperone boca
LOCMI17190	62.0033	48.7439	68.5413	32.2382	31.6046	20.1108	1.09462	0.00533283	AP-3 complex subunit sigma-2
LOCMI08232	83.5967	71.1371	143.33	56.8822	43.8728	38.936	1.09338	0.0412925	39S ribosomal protein L53, mitochondrial
LOCMI05345	145.58	143.371	177.845	85.9544	76.1333	56.8138	1.09251	0.00208857	Deoxyhypusine hydroxylase
LOCMI14962	201.413	174.872	300.602	123.137	102.101	92.8675	1.08941	0.019137	Tumor suppressor candidate 3
LOCMI14116	56.2382	57.2503	41.0871	32.0081	32.6885	7.9515	1.08931	0.0238098	DNA ligase 1
LOCMI14553	149.024	109.836	141.179	73.1476	78.4803	36.4509	1.0888	0.00831792	Thioredoxin domain-containing protein 5
LOCMI06926	23.6838	16.1508	12.8651	10.8326	10.35	3.62114	1.08724	0.0393075	Putative gamma-glutamylcyclotransferase CG2811
LOCMI09034	25.142	21.2916	29.9802	11.7234	12.8056	11.4454	1.08686	0.00306176	Heat shock factor protein
LOCMI01199	24.0887	18.2484	25.0379	18.5379	11.9768	1.2476	1.0849	0.0478577	Periodic tryptophan protein 1 homolog
LOCMI12285	245.512	247.177	255.684	146.1	148.416	58.4577	1.0842	0.00572622	T-complex protein 1 subunit theta
LOCMI02472	27.3417	21.5187	19.7892	10.8275	15.6563	5.91053	1.08351	0.01449	Valine--tRNA ligase
LOCMI09709	176.207	176.035	139.686	99.4513	83.6142	49.3795	1.08156	0.00532055	Zinc finger CCCH domain-containing protein 15 homolog
LOCMI15334	421.159	411.329	540.376	316.867	241.29	91.5972	1.07922	0.0183628	Proteasome subunit beta type-7
LOCMI11142	4203.24	4203.01	3074.14	2398.95	2246.68	797.499	1.07666	0.0168684	60S ribosomal protein L7
LOCMI03882	466.955	376.123	413.893	242.205	225.25	129.042	1.07536	0.00373458	Proliferation-associated protein 2G4
LOCMI15125	208.527	193.403	321.277	109.177	135.301	98.795	1.07505	0.0193632	26S protease regulatory subunit 6A
LOCMI04776	167.825	148.751	169.554	118.886	100.156	11.8626	1.07405	0.0324323	Cystathionine gamma-lyase
LOCMI13355	5183.89	4678.67	3507.87	2782.14	2612.83	960.703	1.07293	0.0188311	40S ribosomal protein S18
LOCMI15220	154.196	148.587	249.749	88.3904	89.0049	85.9365	1.06917	0.0212893	Septin-2
LOCMI11728	18.9013	19.4256	27.6017	15.4686	13.0404	2.91836	1.06888	0.0366363	UPF0609 protein C4orf27
LOCMI10786	40.1919	39.304	34.8113	18.1567	25.5479	10.8002	1.06846	0.00602847	Elongator complex protein 3
LOCMI08304	8.73455	14.584	14.1809	5.7936	9.85154	2.25095	1.06723	0.0434659	Neutral and basic amino acid transport protein rBAT
LOCMI05822	52.4346	69.2954	77.07	52.7635	33.0434	9.28806	1.06388	0.0379641	Probable queuine tRNA-ribosyltransferase
LOCMI06387	34.1177	37.1312	35.0503	20.2955	21.2027	9.351	1.06383	0.00456619	UPF0553 protein C9orf64
LOCMI02766	521.922	432.677	324.825	266.016	272.531	73.5246	1.06372	0.0310785	Acidic leucine-rich nuclear phosphoprotein 32 family member A
LOCMI11145	241.636	192.251	322.952	126.487	141.852	93.8729	1.06315	0.0158911	Signal recognition particle subunit SRP72
LOCMI14581	76.9528	49.9826	90.6646	44.5174	31.9739	27.8138	1.06087	0.0217607	PITH domain-containing protein GA19395
LOCMI16028	253.561	237.826	416.359	223.694	143.623	68.7774	1.05765	0.0480001	Inorganic pyrophosphatase
LOCMI13662	31.7035	33.1193	50.6651	19.585	16.9276	19.0229	1.05626	0.0157089	Solute carrier family 35 member C2
LOCMI05105	505.144	464.189	519.916	303.764	251.737	161.935	1.05366	0.0022509	ADP-ribosylation factor 2
LOCMI15698	28.1379	23.4053	28.7733	16.132	12.0095	10.6405	1.05031	0.00212286	glutathione S-transferase sigma 3
LOCMI14093	235.044	179.54	166.592	106.856	114.021	60.4652	1.04665	0.0102534	Dolichyl-phosphate beta-glucosyltransferase
LOCMI07182	424.665	361.569	519.571	236.001	285.324	110.83	1.04659	0.015849	Membrane-associated progesterone receptor component 2
LOCMI11650	135.542	123.127	181.122	60.4519	71.1026	81.7523	1.04389	0.00778133	Protein kinase C and casein kinase substrate in neurons protein 1
LOCMI02889	41.361	35.6355	44.7308	18.9238	22.4763	17.6559	1.0435	0.00114799	U3 small nucleolar RNA-associated protein 14 homolog A
LOCMI09028	29.0077	29.9236	28.8903	23.4038	16.7157	2.51645	1.04251	0.035513	50S ribosomal protein L20, putative
LOCMI03477	49.4322	43.1895	72.9726	39.3832	25.5674	15.5017	1.04145	0.0338242	CDK5 regulatory subunit-associated protein 3
LOCMI10127	352.33	271.538	425.663	244.283	175.903	90.1148	1.04032	0.0231358	Proteasome subunit beta type-1
LOCMI06510	16.1911	12.923	9.16491	9.10241	5.70092	3.81218	1.04005	0.0310662	28S ribosomal protein S23, mitochondrial
LOCMI17126	197.03	150.6	248.87	164.692	84.4128	41.0191	1.03985	0.0453524	U6 snRNA-associated Sm-like protein LSm5
LOCMI01662	24.4211	29.718	41.6481	15.3991	14.3728	16.8338	1.03933	0.0166576	Golgi-associated plant pathogenesis-related protein 1
LOCMI10153	13.0445	9.34001	15.7794	5.38094	6.69588	6.49332	1.03922	0.0133994	Aminoacylase-1
LOCMI13597	2513.24	2180.32	3183.36	1930.7	1317.06	585.431	1.03909	0.0253782	40S ribosomal protein S2
LOCMI01861	14.579	10.2511	14.9096	4.66776	3.5887	11.0855	1.03884	0.0353786	PREDICTED: WD repeat-containing protein 78-like
LOCMI07759	111.487	101.289	135.308	67.3888	76.8209	25.3081	1.038	0.0169124	tRNA-splicing ligase RtcB homolog
LOCMI04494	72.5008	57.3408	41.167	42.7169	31.3479	9.28662	1.03679	0.0468922	Cyclin-dependent kinase 2-interacting protein
LOCMI00106	31.4937	49.3	40.4671	14.5807	26.0405	18.6432	1.03288	0.0140637	Calcium-transporting ATPase type 2C member 1
LOCMI02101	186.998	162.738	287.768	118.371	115.5	77.7657	1.03257	0.0274676	Serine--tRNA ligase, cytoplasmic
LOCMI07309	69.9287	65.8638	57.8793	41.2601	31.4766	21.9624	1.03219	0.00374904	ADP-ribosylation factor-like protein 2
LOCMI08643	187.911	166.161	115.975	79.2152	67.9893	83.285	1.0281	0.0107389	Protein IWS1 homolog
LOCMI16519	50.7247	33.5207	32.9139	26.3362	22.676	8.55232	1.02522	0.0336271	Cellular tumor antigen p53
LOCMI15884	1083.61	1024.42	1172.47	756.294	644.906	210.775	1.02509	0.0159004	ATP synthase subunit g, mitochondrial
LOCMI13680	49.8212	42.1567	54.6727	38.5557	24.8276	8.68065	1.02503	0.0283979	Deoxynucleotidyltransferase terminal-interacting protein 2
LOCMI00021	91.8957	58.9098	128.877	46.5079	49.435	41.703	1.02283	0.040197	Soluble calcium-activated nucleotidase 1
LOCMI10417	43.006	31.8805	38.671	25.1357	28.0427	2.74503	1.0219	0.0449102	Transducin beta-like protein 3
LOCMI12793	88.1137	81.2742	75.7358	51.0986	44.4698	25.2366	1.02083	0.00416579	Uncharacterized protein CG1785
LOCMI10119	8.8065	9.12151	11.3618	7.84877	5.51445	1.08283	1.01972	0.0409723	Uncharacterized protein F13E9.13, mitochondrial
LOCMI16009	452.248	433.449	393.56	343.568	197.222	91.0004	1.01779	0.0227636	NADH dehydrogenase [ubiquinone] 1 beta subcomplex subunit 7
LOCMI15834	93.423	86.9563	104.766	65.3179	64.769	10.9566	1.01555	0.0313313	Phosphoglucomutase
LOCMI03835	27.4104	26.7825	30.7962	13.5906	17.6027	10.8591	1.01509	0.00175682	COMM domain-containing protein 9
LOCMI09043	7.6021	6.77415	5.9991	4.75155	3.86814	1.46966	1.01399	0.0170539	Homocysteine S-methyltransferase YbgG
LOCMI13420	99.6084	76.0018	113.557	63.6518	65.9768	13.8457	1.01111	0.0371494	Cysteine-rich with EGF-like domain protein 2
LOCMI00484	10.3952	9.35939	17.2899	5.25525	6.42848	6.7175	1.00946	0.0349391	Retinol dehydrogenase 12
LOCMI09244	71.428	64.2703	101.535	49.0639	50.5824	18.2115	1.00926	0.031314	NSFL1 cofactor p47
LOCMI10058	80.394	74.3985	45.5003	46.4149	35.9244	17.1964	1.00882	0.0355049	Cactin
LOCMI03137	11.4366	9.02236	7.81542	7.14765	6.02337	0.888275	1.00797	0.048844	Elongator complex protein 4
LOCMI03322	34.7661	36.3578	27.952	27.0886	18.7849	3.42196	1.00708	0.044141	Replication factor C subunit 4
LOCMI11429	6.95497	6.0486	8.53071	5.30843	4.86492	0.546004	1.00642	0.0494461	Protein FAM173B
LOCMI02365	164.7	146.747	200.441	122.272	96.6728	35.949	1.00593	0.0232279	Protein canopy homolog 3
LOCMI05256	93.1587	72.4387	87.1886	40.5323	48.3446	37.1349	1.00436	0.00189323	Clathrin light chain
LOCMI11950	288.147	241.721	182.377	142.826	136.919	75.3091	1.00434	0.0167879	Glucosidase 2 subunit beta
LOCMI00513	111.168	101.85	172.229	40.6933	51.2136	100.161	1.00417	0.0440756	Transcription cofactor vestigial-like protein 4
LOCMI02447	59.2676	47.5313	93.4641	28.5476	35.0185	36.3221	1.00351	0.037492	Histone-lysine N-methyltransferase SETMAR
LOCMI03355	82.0662	81.7638	96.5142	44.9733	56.3404	28.5924	1.00295	0.00493875	S-adenosyl-L-methionine-dependent tRNA 4-demethylwyosine synthase
LOCMI05636	584.343	484.081	423.269	360.412	293.343	91.1949	1.00174	0.0281743	Protein KRTCAP2 homolog
LOCMI03907	107.526	87.0004	109.069	80.1989	58.9607	12.5012	1.0013	0.0377091	WD repeat-containing protein 61
LOCMI09882	25.4068	20.1492	14.6955	12.7067	12.2197	5.19297	1.00031	0.0314876	CDK-activating kinase assembly factor MAT1

## Sheet: STO UP
Gene ID	GTO-1	GTO-2	GTO-3	STO-1	STO-2	STO-3	Log2FC(GTO/STO)	P value	Gene Name
LOCMI11326	10.9797	7.36969	2.91143	172.102	77.1166	241.314	-4.52808	0.0152119	Acyl-CoA-binding protein homolog
LOCMI16169	0.411263	0.582633	0.421893	7.59064	6.88593	1.2849	-3.47672	0.0373324	Cytochrome P450 6k1
LOCMI17544	0.235014	0.506986	2.02167	9.62882	9.0909	10.8538	-3.41965	0.000151363	Serine protease easter
LOCMI14056	0.067354	0.031717	1.41366	3.37237	4.73928	5.93669	-3.21517	0.00430235	Sushi, nidogen and EGF-like domain-containing protein 1, partial
LOCMI10397	6.31778	2.45012	3.79437	23.9222	31.6598	52.4012	-3.10364	0.0103426	Epithelial chloride channel protein
LOCMI02763	1.11708	1.52342	2.12159	9.03969	17.3188	14.5492	-3.1027	0.00397462	Unconventional myosin-XV
LOCMI04849	0.530518	1.58591	1.18555	7.17567	12.6334	7.71716	-3.05941	0.00509211	Unconventional myosin-XV
LOCMI05011	1.54775	0	0.884751	4.15362	7.84012	6.26581	-2.90814	0.00518961	Formin, GTPase-binding domain Armadillo-type fold
LOCMI11505	5.76382	4.20947	2.3125	34.5127	36.2523	18.4555	-2.86039	0.00558644	Semaphorin-2A
LOCMI01437	0.744323	0.846053	1.75568	6.38438	8.54616	9.2409	-2.85277	0.000820333	Myosin-XV, partial
LOCMI08739	1.93632	4.51108	0.637548	13.3162	18.2924	19.2161	-2.8427	0.0012492	Receptor-type tyrosine-protein phosphatase kappa
LOCMI12800	0.889038	0.682758	1.02326	7.85687	8.04614	1.96058	-2.78319	0.0318368	Protein patched homolog 1
LOCMI15868	5.45528	4.21083	2.15547	35.5257	29.35	16.2839	-2.77934	0.00794929	Hexokinase type 2
LOCMI12128	19.7273	24.7403	3.97181	47.9283	143.714	130.926	-2.73535	0.020383	Vitellogenin
LOCMI03656	2.81818	3.19006	7.29363	12.7191	42.9451	29.0813	-2.67151	0.0273235	Fat-like cadherin-related tumor suppressor homolog
LOCMI09272	5.01867	5.47935	2.78355	27.4086	28.2799	27.3152	-2.64375	6.31444e-06	Afadin
LOCMI09502	11.7258	13.023	3.34084	52.9225	61.7511	58.8955	-2.6274	0.000132358	Epidermal growth factor receptor kinase substrate 8
LOCMI05103	1.11939	0.779038	0.58104	4.93951	5.7368	4.61129	-2.62426	0.000159911	Gamma-1-syntrophin
LOCMI01293	1.31951	0	0.539935	4.21083	5.20278	1.8977	-2.60482	0.020039	E3 ubiquitin-protein ligase listerin
LOCMI00352	1.6831	3.51858	8.60339	14.5798	42.3729	25.4275	-2.5771	0.0260006	Fat-like cadherin-related tumor suppressor homolog
LOCMI08459	11.559	10.132	7.82141	33.2332	52.1261	87.6915	-2.5518	0.0201671	MTSS1-like protein
LOCMI10504	4.88562	4.81074	4.05161	21.1526	24.1939	35.0167	-2.54732	0.00311148	SH3 and multiple ankyrin repeat domains protein 3
LOCMI05943	0.793692	0.973199	0.474729	4.70017	6.27087	2.02203	-2.53513	0.022743	Dehydrogenase/reductase SDR family member 11
LOCMI09103	70.8905	29.3257	84.9669	533.365	419.238	105.292	-2.51417	0.0436348	Spondin-1
LOCMI06808	0.549019	0	1.75306	2.18196	5.76889	5.12605	-2.50601	0.0210886	Proto-oncogene protein c-fos
LOCMI03457	43.561	8.99852	1.62738	117.716	82.2345	106.745	-2.50079	0.00359896	Inositol-trisphosphate 3-kinase B
LOCMI05146	1.79943	1.91712	0.440818	3.23971	10.4478	9.41768	-2.47447	0.025793	PREDICTED: probable GPI-anchored adhesin-like protein PGA55
LOCMI13243	0.507384	0.369814	1.70408	2.67772	7.7317	3.83063	-2.4638	0.0352548	Plexin-B
LOCMI13975	3.8936	4.72766	5.31179	23.4953	42.8543	10.3688	-2.46106	0.0455063	Dystrophin, isoform D
LOCMI14695	6.70132	5.69338	3.79047	19.0902	27.2469	41.8849	-2.44647	0.0116691	Signal-induced proliferation-associated 1-like protein 2
LOCMI00068	5.1138	6.72342	6.76335	29.1944	35.1018	36.3762	-2.43625	0.000137813	Metal transporter CNNM2
LOCMI01266	2.34132	2.07116	8.11417	28.4107	12.8287	26.5045	-2.43509	0.0126702	15-hydroxyprostaglandin dehydrogenase [NAD(+)]
LOCMI15947	12.0918	8.45912	10.149	46.8965	90.9422	25.4557	-2.41117	0.0419511	Pyruvate carboxylase, mitochondrial
LOCMI08193	15.8445	18.2745	1.08856	92.767	57.6158	34.4555	-2.39231	0.0242819	Putative uncharacterized protein
LOCMI00101	3.96085	6.05654	10.3434	17.462	33.4221	54.8754	-2.37693	0.0304157	Tyrosine-protein phosphatase 10D
LOCMI00806	1.13399	1.91541	6.72763	5.38434	21.4421	22.3996	-2.33195	0.0428038	Fat-like cadherin-related tumor suppressor homolog
LOCMI16179	3.56523	4.89547	1.87546	17.8667	25.8281	8.17648	-2.32724	0.0277921	Cytochrome P450 2U1
LOCMI06171	1.93585	2.31088	1.33545	5.28605	7.43781	15.0071	-2.31259	0.0336369	Nitrogen permease regulator 2-like protein
LOCMI02016	1.76762	0.971633	0.692182	7.66075	7.6672	1.59699	-2.30226	0.0465133	Aminomethyltransferase, mitochondrial
LOCMI00770	1.56608	1.91109	0.56007	7.83499	8.85082	3.18049	-2.29888	0.0211035	Synaptic vesicle membrane protein VAT-1 homolog
LOCMI01748	0.835054	1.35318	1.00811	2.74162	5.45652	7.45066	-2.29156	0.0195269	tRNA 2-thiocytidine biosynthesis protein TtcA
LOCMI11731	9.0432	4.99612	4.48297	19.628	24.9758	44.6639	-2.26888	0.0191305	Partitioning defective 3 homolog
LOCMI15773	8.79592	9.02984	3.11523	29.1554	28.6171	38.2824	-2.19753	0.00122423	Neutral ceramidase
LOCMI15983	8.48014	7.30126	10.3712	20.694	31.903	67.0292	-2.19351	0.0449137	Alkaline ceramidase
LOCMI12653	3.66505	3.77967	6.67392	15.0041	21.7101	27.2194	-2.17897	0.00529344	Autophagy-related protein 9A
LOCMI12862	4.58187	6.11208	7.53147	21.4587	21.0274	38.0797	-2.14421	0.0107916	Glycogen debranching enzyme
LOCMI01697	6.39715	1.43032	2.93269	19.4045	20.9086	7.1134	-2.13999	0.028458	C-type lectin C-type lectin-like C-type lectin fold
LOCMI13675	0.976605	0.864419	0.496428	2.31993	4.73121	3.2212	-2.13575	0.0105775	Transcription factor Sox-6
LOCMI06508	0.888475	1.1483	2.41471	2.84031	9.16756	7.41063	-2.12508	0.0310995	Fat-like cadherin-related tumor suppressor homolog
LOCMI10446	0.811325	1.06597	3.11194	2.61284	8.67604	10.3792	-2.11868	0.0436354	Uncharacterized protein KIAA1109
LOCMI02397	1.31313	0.665151	1.10155	2.03195	4.94241	6.37577	-2.11593	0.0285024	BSD
LOCMI03534	22.2797	19.235	17.1284	50.3628	109.923	91.0914	-2.09982	0.0109631	RecName: Full=Lazarillo protein Flags: Precursor gb|AAC46605.1| Lazarillo precursor
LOCMI02930	2.37547	1.95769	0.720694	5.64275	8.38657	7.5939	-2.09712	0.00221808	Protein enabled
LOCMI16829	8.52352	9.4662	4.25977	25.45	26.8986	42.711	-2.09506	0.00675557	Tyrosine kinase receptor Cad96Ca
LOCMI14567	0.964134	1.14328	0.71225	4.67872	5.32722	2.02187	-2.09278	0.0197266	Protein Wnt-1
LOCMI07033	20.8734	28.3434	23.3131	114.912	131.075	56.8526	-2.06191	0.0137581	CUGBP Elav-like family member 2
LOCMI05478	2.16991	3.67936	1.57199	8.65642	16.0412	5.78889	-2.03844	0.0346154	Ca(2+)/calmodulin-responsive adenylate cyclase
LOCMI10528	1.86316	1.51859	1.6781	5.05156	5.92239	9.69837	-2.03053	0.0109796	Microtubule plus-end tracking protein TIP150
LOCMI07552	2.66852	1.81298	5.79568	9.70861	17.4428	14.8178	-2.02989	0.00739385	Cullin-2
LOCMI10484	1.60419	0.672059	1.35431	5.13441	2.84068	6.63144	-2.00835	0.0161729	Zinc-type alcohol dehydrogenase-like protein C1773.06c
LOCMI06248	1.49736	1.28522	0	3.55791	5.43	1.98128	-1.97896	0.0341661	Clavesin-1
LOCMI10540	6.83174	6.17909	4.81377	29.3227	22.2643	18.3667	-1.97253	0.00298537	CD151 antigen
LOCMI02697	1.66259	1.31983	2.51879	3.46232	6.78109	11.2424	-1.96556	0.0399122	Protein lap4
LOCMI03807	5.14119	4.45478	4.36444	13.891	22.1798	18.2397	-1.95989	0.00251287	Putative polypeptide N-acetylgalactosaminyltransferase 9
LOCMI02772	2.48685	2.55666	0.731662	6.63666	8.44098	7.35536	-1.95769	0.00110351	General receptor for phosphoinositides 1-associated scaffold protein
LOCMI01102	8.23117	11.5385	7.76554	37.7621	48.8106	20.3613	-1.95737	0.0170297	Proline-rich nuclear receptor coactivator 2
LOCMI06471	2.13109	1.65682	2.23542	7.5696	8.58213	7.11563	-1.94968	0.000126838	J domain-containing protein
LOCMI03754	1.82106	2.40613	3.89518	3.91312	15.2299	12.1579	-1.94623	0.0438484	Protein lap4
LOCMI02680	1.07507	1.92389	2.12837	3.65258	7.43639	8.64809	-1.94463	0.0170084	Cytoskeleton-associated protein 5
LOCMI03673	4.13262	0.887135	0.549463	5.62276	8.43023	7.24786	-1.93537	0.0100701	PREDICTED: J domain-containing protein DDB_G0295729-like isoform X2
LOCMI10250	5.65579	6.39338	9.33747	15.442	33.8244	32.4863	-1.93456	0.0144065	Talin-1
LOCMI01344	5.80108	2.80102	1.60939	12.3861	15.5706	10.8458	-1.92596	0.00348845	Protein phosphatase 1 regulatory subunit 3B
LOCMI06174	15.4054	19.4505	17.5644	44.9289	75.0771	77.8631	-1.91635	0.00513048	Tyrosine-protein phosphatase 10D
LOCMI06741	0.58632	0.442877	1.71736	1.78999	3.16259	5.34613	-1.90677	0.0430702	Leucine-rich repeat-containing protein 4
LOCMI03153	0.683332	1.19013	1.50784	2.73408	4.7157	5.1942	-1.9028	0.00872451	Protein phosphatase 1F
LOCMI16478	0.51348	1.32233	0.994401	3.36253	3.72422	3.4733	-1.89963	0.000282878	Protein Shroom
LOCMI07796	1.22634	0.875808	1.03232	5.35211	3.80323	2.40015	-1.88229	0.0154	Putative uncharacterized protein
LOCMI13653	2.52699	1.1806	2.31916	6.87745	8.90608	6.36676	-1.87787	0.00182786	ATP-binding cassette sub-family G member 4
LOCMI11152	4.57126	5.68953	6.79961	14.1713	18.6057	29.8448	-1.87601	0.0160583	RNA binding protein fox-1 homolog 1
LOCMI03847	1.49692	1.34927	2.6396	2.99322	6.47896	10.6124	-1.87231	0.0477508	Protein lap4
LOCMI06516	2.97661	2.78342	9.14015	19.0626	16.2221	19.0742	-1.86719	0.00228757	Protein unzipped
LOCMI16346	10.1033	10.2905	13.4385	20.8781	36.8155	65.653	-1.86625	0.0428887	Ecdysone receptor
LOCMI16394	1.1573	3.15093	1.92329	5.12518	11.4738	5.98084	-1.85738	0.0290928	Probable G-protein coupled receptor Mth-like 3
LOCMI13996	5.97386	6.3352	4.857	14.5261	19.6194	27.8192	-1.85189	0.00929896	Rho guanine nucleotide exchange factor 26
LOCMI16512	2.74605	2.0551	1.03266	4.63423	8.92439	7.43759	-1.84762	0.0100912	High affinity cAMP-specific 3',5'-cyclic phosphodiesterase 7A
LOCMI07344	4.17606	4.56262	1.93722	11.4102	19.0849	7.80147	-1.84286	0.0274075	Cadherin EGF LAG seven-pass G-type receptor 1
LOCMI15516	4.63527	5.29721	6.56031	20.9276	27.9661	10.2412	-1.84217	0.0258961	Semaphorin-5A
LOCMI00350	1.50067	2.72607	4.07684	8.00661	11.4463	10.3166	-1.84203	0.00234712	5'-3' exoribonuclease 1
LOCMI15886	50.0139	60.9896	16.0086	114.106	143.865	196.82	-1.84024	0.00846934	Choline kinase alpha
LOCMI03860	3.91721	3.39982	2.81785	7.25873	12.0096	16.7962	-1.83125	0.0177871	Huntingtin-interacting protein 1
LOCMI04476	3.55278	4.9638	5.60133	19.0204	23.0309	8.1415	-1.82995	0.02765	Transmembrane protein 161B
LOCMI06295	5.39204	4.34108	2.95076	9.59932	17.2192	18.2035	-1.82763	0.00925336	Supervillin
LOCMI11111	18.8143	14.0536	13.3565	57.8565	59.652	45.7386	-1.82033	0.000572608	N-acetyllactosaminide beta-1,3-N-acetylglucosaminyltransferase
LOCMI01858	1.67312	1.38934	6.00582	5.25251	13.8945	12.6752	-1.81113	0.0349326	CD109 antigen
LOCMI05718	1.72968	1.43647	1.35212	5.78796	7.36376	2.67664	-1.80867	0.0262658	Zinc finger protein 429
LOCMI00458	2.40595	2.09684	0.785142	8.54793	6.67671	3.24177	-1.80413	0.0272474	Transporter
LOCMI03983	6.21587	8.12704	20.1152	37.972	58.3867	23.8811	-1.803	0.0294478	Bifunctional heparan sulfate N-deacetylase/N-sulfotransferase
LOCMI11449	3.38508	2.57863	1.92276	8.12792	11.6292	7.59279	-1.79408	0.00413492	SLIT-ROBO Rho GTPase-activating protein 1
LOCMI16375	3.23646	2.68868	3.05232	12.6716	13.4282	4.88553	-1.78721	0.0275483	Serine protease snake
LOCMI04696	5.17596	4.6578	2.69454	10.4124	10.3259	22.3994	-1.78376	0.033372	Zinc finger FYVE domain-containing protein 1
LOCMI00831	1.39643	1.64158	4.44285	4.18163	11.1619	10.3474	-1.77998	0.0327437	CD109 antigen
LOCMI15026	1.60041	1.10828	2.82249	3.81478	9.38633	5.63702	-1.768	0.0305773	GL19969
LOCMI00460	17.3925	9.98142	8.68817	55.9067	30.757	36.1322	-1.76771	0.0117557	Mitochondrial enolase superfamily member 1
LOCMI06641	3.37896	2.00655	0.68828	6.72846	8.55446	5.39585	-1.76748	0.00770761	Putative fatty acyl-CoA reductase CG5065
LOCMI00908	4.49584	5.29558	3.69788	11.1874	19.9613	14.741	-1.76635	0.00701027	Lateral signaling target protein 2 homolog
LOCMI04062	3.03403	2.60718	6.42767	7.99502	19.8247	13.2355	-1.76627	0.0281329	DmX-like protein 2
LOCMI09115	0.891303	0.895732	0.999919	3.42168	4.61593	1.43126	-1.7645	0.0373342	Thyroid adenoma-associated protein homolog
LOCMI05310	1.50124	1.32148	3.3159	3.94725	10.5422	6.36515	-1.76438	0.0364674	Ral GTPase-activating protein subunit alpha-2
LOCMI14299	4.66078	6.39574	3.21246	14.6913	24.4263	8.63878	-1.74281	0.0379874	A disintegrin and metalloproteinase with thrombospondin motifs 12
LOCMI13467	4.81772	4.60152	1.1835	8.39461	14.2311	12.8488	-1.74235	0.00866606	Kinesin-like protein KIF21A
LOCMI04472	3.34126	2.30466	2.96043	8.15294	15.3866	5.05962	-1.7325	0.0480495	PREDICTED: basement membrane-specific heparan sulfate proteoglycan core protein-like
LOCMI09691	3.69856	2.62938	2.19112	7.09423	10.4576	10.7017	-1.72967	0.00309583	Multidrug resistance protein homolog 49
LOCMI00862	14.8852	14.3771	12.5604	39.3475	49.8836	48.8847	-1.72352	0.000363637	Putative polypeptide N-acetylgalactosaminyltransferase 9
LOCMI00286	7.29639	7.52423	3.10371	17.8757	29.6868	11.3378	-1.71636	0.0349449	Probable multidrug resistance-associated protein lethal(2)03659
LOCMI05335	1.59862	1.64615	1.21358	3.86791	7.23578	3.53108	-1.71482	0.023223	Kinesin-like protein unc-104
LOCMI04298	4.99162	2.91868	3.743	5.70779	17.9887	14.5519	-1.71466	0.0375321	PDZ and LIM domain protein Zasp
LOCMI16344	6.19579	7.16101	8.96143	15.1773	31.5478	26.2792	-1.70976	0.0129864	Serine protease snake
LOCMI08114	3.60905	4.05607	1.60915	7.88897	8.95138	13.4123	-1.70575	0.00974901	Transcription factor Sox-11-A
LOCMI14915	5.52341	5.76067	7.58382	15.2802	31.3043	14.9484	-1.70542	0.0295265	Patj homolog
LOCMI13153	1.61069	1.0695	0.829201	2.44914	3.70806	5.14856	-1.68777	0.0165273	Putative ATP-dependent RNA helicase DDX11-like protein 8
LOCMI09435	0.890585	1.68755	4.64589	10.0901	7.98964	5.18834	-1.68748	0.0213066	Sulfotransferase 1C4
LOCMI02308	0.979617	1.03405	1.24121	2.87234	5.30725	2.19814	-1.67282	0.0331881	X-linked retinitis pigmentosa GTPase regulator-like protein
LOCMI01870	1.66606	1.93726	0.556485	4.72227	4.28104	4.24605	-1.67134	0.00126041	CRAL-TRIO domain CRAL/TRIO, N-terminal domain
LOCMI08004	7.87367	7.59202	5.33651	15.2795	25.3419	25.3241	-1.66454	0.00599939	SEC14-like protein 1
LOCMI03256	1.26974	0.891917	0.898325	3.71207	4.39932	1.58484	-1.6639	0.0305599	Ankyrin-2
LOCMI00399	8.91624	10.5106	17.4659	42.0323	38.7072	35.3978	-1.65442	0.000622711	UPF0554 protein C2orf43 homolog
LOCMI04534	1.22859	1.48245	0.907787	2.72023	5.20589	3.42744	-1.64955	0.0136151	Ras-related protein Rab-27A
LOCMI02542	5.77808	5.94365	7.77917	15.8244	28.0941	16.9621	-1.64244	0.0127034	Furin-like protease 2
LOCMI10906	3.96117	4.50309	3.72959	11.5482	16.3902	9.91684	-1.63434	0.00598271	EF-hand domain EF-hand domain pair
LOCMI13365	6.28219	6.92049	7.40627	14.3639	24.909	23.9576	-1.61735	0.00685283	Ras-specific guanine nucleotide-releasing factor RalGPS1
LOCMI05757	1.791	1.91003	1.11021	5.49718	7.14995	2.0496	-1.61102	0.0482452	ATP-binding cassette sub-family G member 5
LOCMI08071	3.09901	4.50064	4.66683	7.62642	10.2688	19.3567	-1.60259	0.0404911	Probable Ras GTPase-activating protein
LOCMI09111	8.07237	6.32779	10.0124	19.7812	32.7722	21.241	-1.59589	0.00893343	Putative uncharacterized protein
LOCMI13795	1.04762	1.70789	1.14706	3.26729	5.96807	2.53942	-1.59321	0.0345283	AT-rich interactive domain-containing protein 5B
LOCMI09487	5.67809	5.54512	2.55102	6.02089	15.9502	19.4915	-1.58984	0.0453487	Periaxin
LOCMI11348	2.23725	2.43691	4.11913	5.56897	13.8011	7.07271	-1.5884	0.0432221	Protein RIC1 homolog
LOCMI03996	2.22901	1.87997	1.75602	4.50007	8.41123	4.72178	-1.58808	0.0185815	Kinesin-like protein unc-104
LOCMI07172	20.5591	19.002	20.5532	50.7426	50.088	79.4756	-1.58467	0.00725128	Protein gustavus
LOCMI03949	1.61777	1.97563	3.14465	3.76311	9.50513	6.90606	-1.58212	0.0300379	Protein furry
LOCMI04833	1.60835	1.78615	1.48234	4.28087	4.64572	5.65733	-1.58036	0.000770962	Soluble NSF attachment protein
LOCMI00784	20.425	19.0758	8.86789	54.8028	48.6156	41.1086	-1.57919	0.00199744	Phosphatidate phosphatase LPIN3
LOCMI12519	3.24557	3.8391	1.64598	10.1902	10.1705	5.67178	-1.57615	0.0122473	Rap guanine nucleotide exchange factor 4
LOCMI15752	2.86257	2.01747	1.23224	7.15927	8.01246	3.04447	-1.57544	0.0328581	Nuclear receptor subfamily 2 group E member 1
LOCMI10859	11.4904	9.2645	3.46773	27.2232	33.8379	10.978	-1.57242	0.0456255	Proton-coupled amino acid transporter 2
LOCMI11077	2.86905	3.38399	4.6775	6.99066	8.22442	17.2244	-1.56939	0.0467093	Low-density lipoprotein receptor (Fragment)
LOCMI01829	2.29819	1.152	0.583582	5.46967	4.25908	2.23318	-1.56825	0.0345087	G-protein coupled receptor Mth2
LOCMI12132	1.13756	0.364854	2.22443	2.79668	4.63157	3.59154	-1.56407	0.016278	Protein FAM91A1
LOCMI10582	4.61271	5.93999	3.24423	11.0204	18.8975	10.8342	-1.56253	0.015762	DENN domain-containing protein 5A
LOCMI15052	5.26056	6.72364	6.43893	17.4488	24.7556	12.1675	-1.56134	0.0155556	Autism susceptibility gene 2 protein
LOCMI07054	5.22274	11.7177	3.56861	19.7088	17.3018	23.3674	-1.55777	0.00603492	Cyclic nucleotide-gated cation channel beta-1
LOCMI04788	4.76527	6.74254	8.26063	18.1805	20.0836	19.7032	-1.55204	0.000200377	5'-3' exoribonuclease 1
LOCMI15508	24.4603	21.7038	4.14825	52.3274	56.1882	38.2712	-1.54474	0.00922355	Chain A, Nmr Structure Of Apolipophorin-Iii From Locusta Migratoria gb|AAA29282.1| apolipophorin-III
LOCMI15254	1.32828	1.26211	1.40356	2.26826	4.97878	4.39491	-1.54344	0.0182613	E3 ubiquitin-protein ligase HERC2
LOCMI16740	9.30681	8.30106	4.80881	29.3906	26.6856	9.00455	-1.53766	0.0475941	Hepatic leukemia factor
LOCMI06794	11.2729	8.39252	9.33891	26.267	29.499	28.1586	-1.53283	6.60437e-05	Tubulin-specific chaperone cofactor E-like protein
LOCMI04595	21.0544	23.8315	23.7213	45.6241	63.85	87.7746	-1.52358	0.0124062	Wiskott-Aldrich syndrome protein family member 3
LOCMI02742	1.13802	2.36986	2.27738	4.83819	8.56868	3.15078	-1.51704	0.0474971	Docking protein 3
LOCMI02916	4.54253	2.73384	2.90729	11.4705	9.45949	7.92111	-1.50237	0.00308169	Probable G-protein coupled receptor Mth-like 1
LOCMI00240	1.64685	1.06876	5.14498	4.824	8.39751	9.03898	-1.50178	0.0292118	CD109 antigen, partial
LOCMI02597	2.81243	4.3056	2.17084	6.51797	7.92908	11.8269	-1.50006	0.0147852	Putative uncharacterized protein
LOCMI13237	0.99849	1.38165	1.02417	2.91416	3.86393	2.82596	-1.49628	0.00215771	Electrogenic sodium bicarbonate cotransporter 1
LOCMI06157	4.95054	4.32508	6.11891	6.99457	15.3181	21.1092	-1.496	0.043238	SUN domain-containing protein 1
LOCMI16260	29.589	36.3183	48.476	69.7492	82.7184	169.959	-1.49509	0.0478664	Glutathione peroxidase 6
LOCMI00857	5.0818	4.20315	2.45829	10.8512	14.6671	7.56625	-1.49433	0.0157535	Sodium-coupled monocarboxylate transporter 2
LOCMI15413	1.54022	1.45374	1.44391	2.71657	3.97798	5.74243	-1.48669	0.0192626	Putative uncharacterized protein (Fragment)
LOCMI10109	13.1651	19.4589	31.643	30.7341	66.037	82.2705	-1.47815	0.0384606	Zinc transporter 10
LOCMI03063	2.39327	2.79289	2.9604	3.99065	7.81567	10.8344	-1.47466	0.0359475	Arf-GAP with Rho-GAP domain, ANK repeat and PH domain-containing protein 3
LOCMI00149	1.78219	3.36268	3.07205	8.49409	9.82486	4.50978	-1.47418	0.0216602	Golgi-associated PDZ and coiled-coil motif-containing protein
LOCMI16419	3.51623	3.72166	8.49687	8.55659	21.4579	13.6232	-1.47162	0.0426786	Insulin receptor substrate 1-B
LOCMI12928	2.86104	3.52298	2.49315	8.91024	11.8172	3.83192	-1.4681	0.0452145	RNA-binding protein MEX3B
LOCMI05010	7.1757	6.04384	4.71522	12.7657	16.0921	20.7538	-1.46792	0.0060442	Inverted formin-2
LOCMI09350	1.57645	1.962	4.80074	4.33765	9.04302	9.64183	-1.46507	0.0335414	Unconventional myosin-IXa
LOCMI17015	10.0394	7.61647	7.88262	27.3589	25.4912	17.3673	-1.45916	0.00461727	UDP-glucuronosyltransferase 2C1 (Fragment)
LOCMI09550	11.1254	9.14125	6.26184	14.6487	24.3679	33.8282	-1.45728	0.0269936	Multidrug resistance-associated protein 1
LOCMI10465	13.1534	17.9854	23.2174	33.639	47.6774	67.7024	-1.45498	0.0187762	Alpha-actinin, sarcomeric
LOCMI05232	8.31975	10.2481	15.8501	21.5252	27.8212	44.7182	-1.45049	0.0262272	Max-binding protein MNT
LOCMI14253	2.32071	1.43152	2.60183	3.30753	7.67129	6.31705	-1.44468	0.0262731	Sulfotransferase family cytosolic 1B member 1
LOCMI15593	4.24834	3.83969	2.23771	11.8951	10.3697	5.57069	-1.43068	0.0217165	Acetylcholinesterase
LOCMI13638	2.13031	1.89027	0.791004	3.97653	5.05577	3.92749	-1.42946	0.00398293	Neuron navigator 2
LOCMI05439	24.4574	25.3903	32.6014	57.8422	77.176	86.1942	-1.42386	0.00307222	Proline dehydrogenase 1, mitochondrial
LOCMI16427	7.76376	9.98668	17.1764	16.5424	30.7582	46.3125	-1.42237	0.0484106	RAC serine/threonine-protein kinase
LOCMI15871	6.86863	9.38882	7.19713	22.8191	28.9619	10.9961	-1.42037	0.0348931	Phosphoenolpyruvate carboxykinase [GTP]
LOCMI17349	3.28614	2.82842	4.14491	6.45939	11.3928	9.49622	-1.4145	0.00931722	Vascular endothelial growth factor receptor 1
LOCMI11136	3.98301	3.49248	2.63611	6.25358	11.4825	9.11501	-1.40897	0.0116667	Excitatory amino acid transporter 3
LOCMI05053	9.25212	8.77701	7.58686	22.284	30.6786	15.0176	-1.40807	0.0180699	Fasciclin-3
LOCMI09278	3.11199	2.63665	2.66096	6.97078	11.1434	4.02938	-1.39678	0.0457127	Sushi, von Willebrand factor type A, EGF and pentraxin domain-containing protein 1
LOCMI08623	2.51524	2.21769	2.07219	5.37324	6.69015	5.84439	-1.3959	0.000404467	Cytosolic carboxypeptidase-like protein 5
LOCMI15929	8.18385	7.85964	9.27055	12.0849	29.1963	25.2984	-1.39514	0.0285636	Acyl-CoA:lysophosphatidylglycerol acyltransferase 1
LOCMI05991	12.3099	13.5525	11.7866	28.7524	40.7511	29.4325	-1.39388	0.00325104	Lysoplasmalogenase-like protein TMEM86A
LOCMI03239	5.05334	6.79465	3.18492	13.5616	17.9108	7.96192	-1.39133	0.0283116	PH and SEC7 domain-containing protein 3
LOCMI15099	10.4842	9.44875	8.34006	27.5557	28.041	18.0007	-1.38023	0.00524434	Lysosome membrane protein 2
LOCMI03053	12.2233	13.1164	9.4789	20.9251	23.0294	46.5089	-1.37748	0.0442043	E3 ubiquitin-protein ligase RNF19A
LOCMI14174	6.07566	7.8299	7.48546	12.3749	19.7227	23.19	-1.36995	0.0125086	Rho guanine nucleotide exchange factor 12
LOCMI04002	2.21508	1.51718	0.630706	3.99314	3.67919	3.59972	-1.36937	0.00414104	Organic cation transporter protein
LOCMI01200	13.8503	12.1232	5.61522	38.5335	26.2336	16.7401	-1.36752	0.0351803	Leucine zipper putative tumor suppressor 2
LOCMI14236	3.94256	3.2904	5.93396	8.83332	15.458	9.63061	-1.3653	0.018174	Myosin-IA
LOCMI06059	3.904	5.95845	9.01985	14.1827	22.5703	11.659	-1.35833	0.026464	Rap guanine nucleotide exchange factor 2
LOCMI00961	1.58323	6.19765	6.37929	12.7632	15.268	8.2033	-1.35553	0.0235668	Mediator of RNA polymerase II transcription subunit 12
LOCMI16464	7.07144	11.14	18.2537	21.0298	47.1873	25.0075	-1.35419	0.0485787	Leucine-rich repeat transmembrane neuronal protein 3
LOCMI09499	23.678	16.986	16.1885	40.4765	33.256	71.5995	-1.35406	0.0349388	Serine proteinase stubble
LOCMI12563	3.54854	4.40136	6.29055	9.26489	17.337	9.7895	-1.3536	0.0269349	Huntingtin
LOCMI14051	3.77992	4.22966	6.36966	6.49314	13.0525	17.0462	-1.34754	0.0401435	Protein spinster
LOCMI12681	12.9639	11.3973	7.68613	28.2294	37.3136	15.561	-1.33957	0.032814	Proton-coupled amino acid transporter 2
LOCMI03084	2.44275	3.29471	2.26975	6.8178	9.62054	3.81601	-1.33886	0.0374422	Zinc finger protein, putative
LOCMI02779	18.3525	24.2929	27.5811	30.586	71.7402	74.9943	-1.33627	0.0350546	Fat-like cadherin-related tumor suppressor homolog
LOCMI10262	2.67522	2.57663	4.92888	5.96252	9.33659	10.3267	-1.33176	0.0140336	Rab3 GTPase-activating protein non-catalytic subunit
LOCMI17233	3.95165	5.37305	6.7344	8.27745	12.1315	19.8228	-1.32495	0.0409964	Protein germ cell-less
LOCMI02528	3.04039	1.75771	2.80339	7.64799	7.55459	3.82903	-1.32404	0.0222638	Anoctamin-10
LOCMI17260	4.93789	7.74125	8.06086	14.3684	26.0494	11.2168	-1.31592	0.0448383	Microtubule-associated serine/threonine-protein kinase 2
LOCMI12281	2.22072	2.33754	0.174351	2.58678	5.20465	3.97441	-1.3139	0.0427894	Serine/threonine-protein phosphatase 6 regulatory ankyrin repeat subunit C
LOCMI09841	3.78746	3.17114	2.84089	7.86482	11.1507	5.33864	-1.31339	0.0233148	DEP domain-containing protein 5
LOCMI03598	4.79437	4.86925	6.57032	16.8716	17.2653	6.16628	-1.31188	0.0474186	Band 7 protein CG42540
LOCMI01443	5.96461	5.86376	4.36294	11.0206	14.6262	14.549	-1.31183	0.00175308	WD repeat domain phosphoinositide-interacting protein 4
LOCMI15159	8.39764	9.553	13.9719	22.3182	38.3008	18.6243	-1.31171	0.0328621	KASH domain
LOCMI00420	5.41575	7.67818	6.05727	11.6351	22.9865	12.9129	-1.31154	0.0303304	Leucine carboxyl methyltransferase 1
LOCMI00432	9.38806	8.01835	13.4189	18.8724	34.6497	22.9611	-1.31103	0.0191002	Protein singed
LOCMI05034	4.05184	4.74914	2.72748	5.38336	8.896	14.3157	-1.31057	0.0498354	Acyl-coenzyme A thioesterase 9, mitochondrial
LOCMI15637	4.35417	4.14982	3.8911	10.0853	11.2919	9.18811	-1.30213	0.000315453	carboxylesterase
LOCMI07270	31.352	27.7696	52.6608	63.1298	81.9116	129.562	-1.29666	0.03149	Putative adenosylhomocysteinase 3
LOCMI09266	2.92801	2.90312	3.33206	7.55753	10.1387	4.76957	-1.29381	0.0232269	Zinc finger protein 160
LOCMI07553	4.22771	2.88476	3.5072	5.742	8.1056	12.1493	-1.2916	0.0275308	Angiotensin-converting enzyme
LOCMI14774	10.0262	11.0026	6.96995	24.5913	30.726	13.0433	-1.2878	0.0324358	Equilibrative nucleoside transporter 3
LOCMI02861	2.96528	2.67453	3.64934	7.15968	10.7492	4.67709	-1.28181	0.0340484	Ankyrin repeat domain-containing protein 27
LOCMI15015	3.00957	4.48729	7.63501	9.39808	18.2808	9.10569	-1.28151	0.0471826	Transmembrane protein 131
LOCMI08903	3.44481	4.70089	6.0002	6.13207	11.6316	16.4743	-1.27521	0.0475638	Uncharacterized protein KIAA1109
LOCMI16293	28.7362	23.1947	6.78292	43.6364	65.9934	32.4291	-1.27472	0.0396247	Serine protease easter
LOCMI12792	20.2135	31.5304	17.2145	54.0213	71.7164	39.7408	-1.26285	0.0173088	Anion exchange protein 2
LOCMI08127	2.82593	2.76839	3.4015	6.22302	9.45915	5.89693	-1.26231	0.0110584	Integral membrane protein DGCR2/IDD
LOCMI12472	1.28832	2.1807	3.44993	3.0652	6.99112	6.52725	-1.26113	0.0405476	Syntaxin-binding protein 5-like
LOCMI13641	6.31051	6.64142	6.92697	14.9324	12.7981	19.8758	-1.25992	0.00587519	WD repeat-containing protein 47
LOCMI15284	2.46475	2.3261	1.98291	5.09667	6.88744	4.2199	-1.25832	0.00848378	Putative uncharacterized protein
LOCMI12247	2.61721	1.67435	1.37067	3.6761	6.57825	3.28992	-1.25824	0.0379587	Leucine-rich repeat-containing protein 16A
LOCMI13200	15.0282	17.905	18.35	34.6768	58.7712	29.1209	-1.25704	0.0302047	Spectrin beta chain, non-erythrocytic 5
LOCMI12942	17.8876	15.3607	7.56196	40.9333	39.4579	16.9485	-1.2541	0.0436276	UNC93-like protein
LOCMI07745	3.01793	2.06212	2.12888	6.29498	7.49979	3.36712	-1.25135	0.0293282	Putative fatty acyl-CoA reductase CG5065
LOCMI06979	11.0999	14.1126	9.65608	25.9131	34.5202	22.5154	-1.25029	0.00678926	Solute carrier family 25 member 40
LOCMI00577	1.47485	2.79411	1.57164	4.72295	6.44163	2.71552	-1.24883	0.040773	Queuine tRNA-ribosyltransferase subunit QTRTD1
LOCMI09423	2.45476	2.7992	2.99418	4.43259	7.97585	7.07994	-1.24047	0.0126263	Spatacsin
LOCMI02755	15.3724	16.4129	21.4382	35.4556	51.7352	38.5634	-1.24047	0.00526366	Zinc finger protein 609
LOCMI16510	7.55466	13.335	7.32823	21.8353	27.1321	17.683	-1.24001	0.00951735	Period circadian protein
LOCMI11530	10.7678	8.80989	2.75111	15.6772	19.832	17.2096	-1.23941	0.00996697	Potassium/sodium hyperpolarization-activated cyclic nucleotide-gated channel 4
LOCMI02596	9.86038	23.4392	8.53712	26.444	39.6703	32.5921	-1.23838	0.0180281	Pleckstrin homology domain-containing family G member 1
LOCMI07719	16.6944	17.5896	17.6122	35.0906	41.0484	45.8249	-1.23276	0.000851102	Transmembrane 7 superfamily member 3
LOCMI06475	3.59938	4.43303	11.4937	9.30355	17.4733	19.1035	-1.23247	0.044602	DmX-like protein 2
LOCMI08817	2.34402	2.16514	1.77835	5.07266	7.1138	2.57809	-1.23158	0.0496969	Zinc finger protein 540
LOCMI10322	4.35168	3.84512	4.64425	8.84881	13.1708	8.0513	-1.22761	0.0116558	Glucoside xylosyltransferase 1
LOCMI05404	3.29976	2.68848	2.80115	6.9415	7.82726	5.8083	-1.2272	0.00152848	Bromo adjacent homology domain-containing 1 protein
LOCMI16148	2.02615	1.33639	1.59128	4.04846	4.59493	2.94944	-1.22662	0.00672475	Cytochrome P450 6k1
LOCMI11602	5.534	5.23891	6.74784	11.8241	15.5257	13.4459	-1.21935	0.00132702	5'-AMP-activated protein kinase subunit gamma-2
LOCMI13542	8.74171	8.39133	7.72101	16.5374	25.2705	16.0585	-1.21924	0.010818	Probable ribonuclease ZC3H12C
LOCMI08113	6.58316	5.10866	3.57629	11.4258	8.87388	15.2444	-1.21909	0.0148863	Solute carrier family 22 member 5
LOCMI10751	3.2995	3.95502	4.05623	7.06227	11.859	7.34709	-1.21563	0.0168894	tRNA-specific adenosine deaminase 1
LOCMI04159	4.66583	4.55915	3.27468	10.0517	10.8591	8.00654	-1.21005	0.0023348	Rab5 GDP/GTP exchange factor
LOCMI07281	1.96621	2.31189	2.2054	4.88889	6.39357	3.70323	-1.20874	0.0112817	Protein painting of fourth
LOCMI07289	5.6225	7.78722	8.91605	10.9096	25.7817	14.8646	-1.20743	0.0494923	Protein muscleblind
LOCMI08529	7.16341	6.4383	5.2067	13.561	18.7241	11.1091	-1.20612	0.0120183	Pyruvate dehydrogenase phosphatase regulatory subunit, mitochondrial
LOCMI01753	41.1707	46.2325	44.8379	100.018	125.88	78.5529	-1.20304	0.00701388	Rho GTPase-activating protein 20
LOCMI13716	1.30467	2.08468	3.16166	4.4342	5.88127	4.76533	-1.20293	0.0074398	Lysoplasmalogenase-like protein TMEM86A
LOCMI16521	4.18815	5.25434	2.79925	8.96115	13.2155	5.99163	-1.20226	0.0372441	Protein daughterless
LOCMI17237	3.92465	4.13729	5.87364	6.68276	10.2334	14.9396	-1.19278	0.0364341	Guanylate cyclase 32E
LOCMI01578	2.71492	3.83933	6.28356	6.15928	10.5938	12.5644	-1.19136	0.0321737	Sodium/hydrogen exchanger 8
LOCMI11358	4.99393	3.74474	1.18728	9.56647	8.4163	4.52666	-1.18125	0.0454678	Uncharacterised protein family UPF0573/UPF0605
LOCMI12121	79.5234	62.5314	117.888	219.978	206.982	162.261	-1.18061	0.00508105	TUBB tubulin beta
LOCMI04175	5.66019	5.7447	7.28381	9.30725	20.8531	12.1947	-1.18037	0.0439093	Protein tramtrack, alpha isoform
LOCMI13201	44.3481	32.4649	28.5418	72.6995	81.6112	84.3276	-1.17957	0.000837421	UTP--glucose-1-phosphate uridylyltransferase
LOCMI08095	5.6955	7.13659	7.02338	12.3159	20.8468	11.7884	-1.17882	0.0240376	Flotillin-2
LOCMI13808	3.48138	4.52978	3.36699	5.78309	10.999	8.93287	-1.17634	0.018802	Rho GTPase-activating protein 21
LOCMI11661	3.40624	4.55006	2.76105	8.17984	11.315	4.71572	-1.17569	0.0425894	Protein of unknown function DUF3719
LOCMI08704	12.9367	12.1614	11.6778	27.9071	33.4752	21.5407	-1.17301	0.00568227	Phospholipid scramblase 1
LOCMI14109	10.6637	10.7615	9.48289	18.7134	27.459	23.3114	-1.16869	0.00367977	Actin-binding LIM protein 1
LOCMI16855	10.8327	9.78417	7.07352	20.5007	28.4922	13.026	-1.16332	0.0339053	Copper-transporting ATPase 1
LOCMI06325	4.95444	4.19117	6.36533	11.3086	14.5365	8.86888	-1.16223	0.0110237	Integrator complex subunit 3
LOCMI03450	13.0505	11.762	11.1532	27.2523	30.9273	22.1562	-1.15943	0.00237073	CDC42 small effector protein homolog
LOCMI08653	1.71855	0.902335	1.49045	3.54276	4.02037	1.61274	-1.15824	0.0474767	Single-strand selective monofunctional uracil DNA glycosylase
LOCMI13810	18.5698	23.3198	50.9512	45.1086	69.6902	92.2016	-1.1568	0.0439793	DNA-directed RNA polymerase II subunit RPB1
LOCMI16722	4.972	5.48179	4.28615	9.82071	12.8138	10.2158	-1.15618	0.00190296	Dual specificity mitogen-activated protein kinase kinase 4
LOCMI16501	13.1141	15.6783	13.2826	19.4495	28.7849	45.5095	-1.15576	0.0440109	Interleukin-1 receptor accessory protein-like 1
LOCMI06932	26.466	25.6957	29.5583	42.407	70.8487	68.5951	-1.154	0.0111164	Protein roadkill
LOCMI15438	2.49449	2.54861	2.50386	5.4348	5.87949	5.43839	-1.15043	1.62329e-05	tRNA wybutosine-synthesizing protein 4
LOCMI08489	0.929004	0.679995	2.38038	3.04056	3.12943	2.68486	-1.15031	0.0207099	Ectopic P granules protein 5 homolog
LOCMI17161	18.2645	18.7812	15.7263	44.4001	50.0903	22.4442	-1.14786	0.0326183	Cyclin-dependent kinase 14
LOCMI11882	8.07284	7.86328	10.5103	16.9525	25.2056	16.3028	-1.1444	0.0116822	UPF0518 protein CG3558
LOCMI05230	14.3569	17.4859	14.7851	31.155	43.7022	27.9659	-1.1409	0.00937804	Furin-like protease 2
LOCMI00826	2.55141	2.85485	4.22927	5.57994	9.94465	5.66193	-1.13671	0.0328604	Major facilitator superfamily domain-containing protein 10
LOCMI04645	1.52697	1.88886	2.35729	2.94278	5.21045	4.5364	-1.13623	0.0160024	DNA-directed RNA polymerase III subunit RPC1
LOCMI10736	1.96457	1.429	1.15704	4.53257	3.61162	1.84742	-1.13466	0.0460953	Cryptochrome-1
LOCMI12950	1.92112	2.25103	2.06401	5.63358	5.37995	2.66168	-1.13283	0.0302175	1-acyl-sn-glycerol-3-phosphate acyltransferase alpha
LOCMI08301	4.42119	4.30121	6.51858	8.16666	14.1832	11.0033	-1.12987	0.0162994	WD repeat-containing protein mio
LOCMI10613	14.8433	14.4783	33.1566	30.2447	55.7633	50.5361	-1.12794	0.0338711	Spectrin beta chain
LOCMI13175	6.49162	6.91934	5.93294	16.3564	18.2446	7.44659	-1.12014	0.0431188	Sarcolemmal membrane-associated protein
LOCMI11003	4.4329	4.55075	7.67262	11.2232	12.3847	12.3468	-1.11011	0.00233035	Ubiquitin-conjugating enzyme E2 H
LOCMI06355	10.8891	11.6343	12.1267	25.5973	29.5935	19.4027	-1.10619	0.00558659	Small G protein signaling modulator 3 homolog
LOCMI01415	2.61933	1.92551	4.71318	6.479	8.11796	5.30826	-1.10437	0.019265	Centaurin-gamma-1A
LOCMI09313	4.15186	4.36198	2.54251	6.03629	7.19114	10.5195	-1.10287	0.0221896	Peptide transporter family 1
LOCMI01587	3.32691	2.17118	2.66334	4.67345	5.72851	7.12074	-1.10233	0.00819372	Vitamin B6 photo-protection and homoeostasis
LOCMI06949	2.19631	2.48597	3.34962	4.26814	6.73998	6.22047	-1.10099	0.0104109	SCF E3 ubiquitin ligase complex F-box protein grrA
LOCMI02093	0.681891	1.48761	2.80847	3.06217	3.70357	3.90432	-1.09994	0.0236144	F-box domain
LOCMI09402	2.43415	2.78157	7.1032	6.41201	11.6764	8.2803	-1.09795	0.0475544	Protein vav
LOCMI11677	2.79054	1.83107	1.90647	4.36497	5.61064	3.99605	-1.09777	0.00633966	ELMO domain-containing protein 3
LOCMI16019	3.53598	3.55417	2.98702	5.36222	9.70346	6.45986	-1.09496	0.0220863	Ceramide glucosyltransferase
LOCMI08490	1.62063	1.08372	2.5023	3.9894	4.21143	2.90656	-1.09309	0.0135626	Ectopic P granules protein 5 homolog
LOCMI04865	3.27889	2.17386	3.73832	3.91714	7.82062	7.85877	-1.09229	0.0333927	Membrane-associated guanylate kinase, WW and PDZ domain-containing protein 2
LOCMI13907	12.0907	12.9039	6.36622	14.858	23.5357	28.4577	-1.092	0.0287026	Transcription factor E3
LOCMI15518	7.79064	8.06387	15.1092	17.071	30.8591	18.0322	-1.09106	0.0409864	Connector enhancer of kinase suppressor of ras 2
LOCMI06614	3.5296	5.28237	5.29047	6.53422	12.3527	11.1478	-1.09069	0.0233382	Leucine-rich repeat protein soc-2 homolog
LOCMI07450	2.66567	2.84646	2.22995	4.74085	6.16343	5.57723	-1.09006	0.00148529	Forkhead box protein N1
LOCMI17180	9.59631	13.6007	20.7474	20.8881	43.1882	29.4569	-1.0898	0.0426553	Activin receptor type-1
LOCMI01914	5.7441	9.06413	6.27882	13.7858	19.6834	11.3685	-1.08836	0.0207921	Mitochondrial pyruvate carrier 1
LOCMI13416	5.55872	7.4681	11.294	17.5644	22.0563	12.078	-1.08794	0.0261991	Zinc transporter ZIP13 homolog
LOCMI15150	5.62631	4.81894	4.52391	9.72758	10.4691	11.5063	-1.08263	0.000402162	Alanine--tRNA ligase, mitochondrial
LOCMI01892	3.78065	4.42769	2.7435	7.63675	8.66121	6.88833	-1.0821	0.00228098	Pleckstrin homology-like domain family B member 2
LOCMI07917	1.87727	1.53321	0.961323	2.66116	3.67417	2.90138	-1.07915	0.00809712	Putative uncharacterized protein
LOCMI15403	2.04655	1.79242	3.79642	4.81145	7.0338	4.27829	-1.0784	0.027415	Calpain-D
LOCMI16866	4.44122	4.88384	6.46812	7.78807	10.3192	15.2329	-1.07796	0.03079	Tau-tubulin kinase 1
LOCMI08464	8.80004	7.52805	15.263	14.6287	22.3072	29.7275	-1.07738	0.0392282	Tumor suppressor candidate 2
LOCMI13170	12.5514	13.7294	12.793	16.3675	27.3246	38.7606	-1.07736	0.0446461	TBC1 domain family member 22B
LOCMI14916	14.1947	16.1705	21.0639	29.2311	41.1509	37.9545	-1.07486	0.00494021	Patj homolog
LOCMI05250	1.81823	2.6913	3.6426	5.22122	7.71243	4.2363	-1.07464	0.0303585	Ankyrin-3
LOCMI14345	1.39716	1.73047	1.14413	2.051	2.9288	4.0036	-1.07243	0.0280854	DNA mismatch repair protein Msh3
LOCMI13302	18.3296	10.8918	19.2063	37.1158	39.482	25.2388	-1.07235	0.0128322	ADP-ribosylation factor-like protein 4C
LOCMI07856	6.52761	5.75945	3.91893	8.43948	13.2785	12.0588	-1.05951	0.0118184	Deoxynucleoside triphosphate triphosphohydrolase SAMHD1
LOCMI04938	10.8909	14.0767	13.2616	29.4694	34.1403	16.0498	-1.05917	0.0330853	General transcription factor IIH subunit 5
LOCMI01178	6.52189	4.18281	6.28681	9.68207	10.7446	14.903	-1.05607	0.0127106	Nucleoside diphosphate-linked moiety X motif 13
LOCMI03891	0.819508	1.58439	1.73407	2.49148	3.1114	3.00063	-1.056	0.00603938	Putative uncharacterized protein
LOCMI11630	6.1182	7.79687	9.50714	12.299	18.311	18.0707	-1.05547	0.00926662	GTPase-activating protein and VPS9 domain-containing protein 1
LOCMI11633	11.38	13.527	13.5081	28.2987	31.2289	20.1125	-1.05182	0.00780587	Transducin-like enhancer protein 4
LOCMI03001	4.3449	5.83369	6.62407	6.8514	13.3702	14.5937	-1.05103	0.0368829	Protein HID1
LOCMI12211	90.1103	96.3075	121.698	258.437	225.5	153.68	-1.04922	0.0137687	Na(+)/H(+) exchange regulatory cofactor NHE-RF2
LOCMI04177	19.2402	13.6878	13.3542	31.4076	43.3851	20.7211	-1.04525	0.0369092	Sorting nexin-29
LOCMI01778	3.43575	4.56848	5.85736	5.38645	12.5509	10.6249	-1.04301	0.0475888	Unconventional myosin-IXa
LOCMI04294	19.8611	18.3172	12.0125	35.895	38.8321	28.6243	-1.04206	0.00509086	CDC42 small effector protein homolog
LOCMI08096	8.04367	10.4625	9.13704	20.3293	23.7388	12.7736	-1.04003	0.0212706	Protein rogdi
LOCMI16542	22.1475	15.7384	12.2148	47.6863	33.4155	21.7898	-1.03822	0.0468186	Dopamine N-acetyltransferase
LOCMI16792	19.1206	21.4196	23.6644	37.6533	34.5666	59.5403	-1.03717	0.0237786	Serine/threonine-protein kinase Sgk3
LOCMI16413	13.3951	18.0235	10.5878	28.7044	33.1401	24.2715	-1.03567	0.00592419	Latrophilin Cirl
LOCMI04475	6.28086	8.05665	9.79622	11.621	17.7496	20.1024	-1.03559	0.0180982	Trafficking protein particle complex subunit 11
LOCMI07678	0.960295	1.06595	1.95853	1.90935	3.19428	3.04072	-1.0313	0.0271441	Metallophosphoesterase 1
LOCMI11976	4.93928	5.11053	4.89337	10.7146	12.4843	7.27852	-1.02826	0.0138271	Protein king tubby 1
LOCMI15746	9.16731	6.09093	13.0168	17.6986	21.5863	18.1338	-1.02199	0.00723275	Tyrosine-protein phosphatase non-receptor type 11
LOCMI15511	73.442	59.6846	147.278	180.212	161.246	227.766	-1.02149	0.0229051	Protein lethal(2)essential for life
LOCMI03349	26.0079	25.894	29.5503	43.1283	49.6457	72.185	-1.01808	0.017539	Apoptosis-inducing factor 3
LOCMI08977	3.06818	3.2716	3.98952	5.96761	8.8716	6.0754	-1.01777	0.0117792	Uncharacterized protein KIAA0195
LOCMI14773	4.98207	4.24293	6.20824	6.16281	11.8741	13.1804	-1.01631	0.0388432	Kelch domain-containing protein 3
LOCMI07210	2.03012	1.99521	2.24262	4.27746	5.63223	2.75942	-1.01525	0.0313053	Heavy metal-associated domain, HMA
LOCMI10289	3.037	3.17577	3.48721	6.93382	8.23862	4.39331	-1.01228	0.0222184	FERM domain-containing protein 5
LOCMI00814	19.4117	24.7726	7.7299	43.2017	36.2666	25.1221	-1.01055	0.036744	Phosphatidate phosphatase LPIN1
LOCMI14408	8.85502	13.4229	19.4295	23.0998	33.5328	27.1486	-1.00633	0.0156574	Sialin
LOCMI15129	3.10721	2.94364	4.85541	5.61978	9.44668	6.83777	-1.00605	0.0230747	Abhydrolase domain-containing protein 8
